# Supplementary material for: 4-Methyl-N-[(S)-1-phenyl­eth­yl]benzene­sulfonamide
Source: Acta Crystallogr Sect E Struct Rep Online. 2010 Aug 21;66(Pt 9):o2363–4. doi: 10.1107/S1600536810032113 (PMC3007974; doi:10.1107/S1600536810032113)
Supplement: Supplementary file 2 [file e-66-o2363-Isup2.hkl]

#
# h,k,l, Fc-squared, Fo-squared, sigma(Fo-squared) and status flag
#
data_I
_shelx_title ' TEST STRUCTURE D:\DATA\ZEYGUL1_DENE\ZEYGUL1'
_shelx_refln_list_code          4
_shelx_F_calc_maximum      102.44
_exptl_crystal_F_000       292.00
_reflns_d_resolution_high  0.7965
 
loop_
 _symmetry_equiv_pos_as_xyz
 'x, y, z'
 '-x, y+1/2, -z'
 
_cell_length_a     8.1588
_cell_length_b    10.1498
_cell_length_c     8.9242
_cell_angle_alpha  90.000
_cell_angle_beta  105.545
_cell_angle_gamma  90.000
 
_shelx_F_squared_multiplier     1.000
 
loop_
 _refln_index_h
 _refln_index_k
 _refln_index_l
 _refln_F_squared_calc
 _refln_F_squared_meas
 _refln_F_squared_sigma
 _refln_observed_status
   0 -12   0       14.50       13.66      0.74 o
   1 -12   0       12.55       11.59      0.68 o
   2 -12   0        3.88        3.62      0.66 o
   3 -12   0        0.73        0.18      0.49 o
   1 -11   0       11.67        9.98      0.62 o
   2 -11   0        3.25        3.90      0.61 o
   3 -11   0        6.84        7.47      0.44 o
   4 -11   0       26.38       27.30      0.59 o
   0 -10   0      182.11      174.40      1.59 o
   1 -10   0       80.55       74.52      1.73 o
   2 -10   0       24.53       23.68      0.56 o
   3 -10   0        5.17        4.12      0.38 o
   4 -10   0        1.21        1.60      0.35 o
   5 -10   0       10.32       12.15      0.39 o
   6 -10   0        4.00        4.05      0.43 o
   1  -9   0       44.89       44.95      0.74 o
   2  -9   0       21.10       22.24      0.52 o
   3  -9   0       18.51       20.29      0.49 o
   4  -9   0       39.73       40.17      0.47 o
   5  -9   0       21.49       20.79      0.41 o
   6  -9   0       13.03       13.13      0.46 o
   0  -8   0      236.92      208.04      1.54 o
   1  -8   0      205.72      188.74      2.16 o
   2  -8   0       30.17       28.39      0.81 o
   3  -8   0        8.40        8.62      0.37 o
   4  -8   0       40.52       37.71      0.83 o
   5  -8   0        1.64        1.41      0.36 o
   6  -8   0        1.63        1.88      0.39 o
   7  -8   0        6.48        6.70      0.34 o
   1  -7   0       47.38       46.02      0.72 o
   2  -7   0      211.49      208.47      1.88 o
   3  -7   0       59.60       65.63      1.42 o
   4  -7   0       75.08       73.81      1.07 o
   5  -7   0       35.63       34.60      0.55 o
   6  -7   0       14.22       14.85      0.38 o
   7  -7   0        0.74        0.85      0.35 o
   8  -7   0        0.32        0.18      0.37 o
   0  -6   0      324.45      356.25      2.12 o
   1  -6   0      160.64      161.84      3.59 o
   2  -6   0       91.69       97.74      2.12 o
   3  -6   0       17.37       16.31      0.62 o
   4  -6   0       79.91       79.89      0.92 o
   5  -6   0       34.99       36.32      0.68 o
   6  -6   0        3.42        4.28      0.31 o
   7  -6   0       58.83       55.36      1.23 o
   8  -6   0       16.61       14.99      0.37 o
   1  -5   0       20.70       22.82      0.64 o
   2  -5   0      497.82      525.34      4.88 o
   3  -5   0      361.95      380.52      4.47 o
   4  -5   0      170.29      167.70      1.00 o
   5  -5   0      156.74      151.29      1.44 o
   6  -5   0       20.03       19.24      0.37 o
   7  -5   0        0.67        1.31      0.30 o
   8  -5   0        8.51        8.48      0.37 o
   9  -5   0        1.54        1.66      0.36 o
   0  -4   0      712.91      756.14      3.19 o
   1  -4   0      367.93      379.84      5.02 o
   2  -4   0      324.57      317.95      3.97 o
   3  -4   0       31.76       32.54      0.44 o
   4  -4   0        4.80        7.01      0.34 o
   5  -4   0       13.55       15.01      0.49 o
   6  -4   0       37.84       37.61      0.74 o
   7  -4   0       76.58       78.19      0.99 o
   8  -4   0       28.88       27.58      0.51 o
   9  -4   0        1.89        2.44      0.37 o
   1  -3   0      312.41      299.58      4.61 o
   2  -3   0      149.34      180.48      1.20 o
   3  -3   0      791.16      773.64     11.01 o
   4  -3   0      102.31       98.94      1.39 o
   5  -3   0       63.59       57.86      0.51 o
   6  -3   0      107.13      103.36      1.73 o
   7  -3   0       10.41       11.25      0.46 o
   8  -3   0       14.23       15.30      0.45 o
   9  -3   0        0.34        1.04      0.39 o
   0  -2   0     9585.95     6672.67     14.45 o
   1  -2   0     1026.39     1004.50     10.76 o
   2  -2   0      206.43      196.09      3.88 o
   3  -2   0      123.72      144.24      1.65 o
   4  -2   0      476.71      508.68     12.94 o
   5  -2   0       72.59       77.79      1.90 o
   6  -2   0       49.79       50.70      1.12 o
   7  -2   0       40.44       40.28      1.04 o
   8  -2   0       13.39       13.56      0.40 o
   9  -2   0        9.48        9.60      0.55 o
   1  -1   0       44.87       41.96      0.89 o
   2  -1   0      399.31      422.66      8.28 o
   3  -1   0      332.69      335.34      1.21 o
   4  -1   0       10.49       10.44      0.38 o
   5  -1   0        4.77        5.23      0.36 o
   6  -1   0       40.51       37.30      0.93 o
   7  -1   0       78.71       81.84      1.12 o
   8  -1   0       35.99       33.29      0.54 o
   9  -1   0        4.49        5.49      0.60 o
   1   0   0     3049.48     2848.22     59.28 o
   2   0   0      217.56      248.02      2.46 o
   3   0   0       53.09       61.16      0.57 o
   4   0   0        6.26        6.87      0.33 o
   5   0   0        1.05        1.67      0.32 o
   6   0   0       48.90       49.39      0.48 o
   7   0   0       37.89       38.85      0.47 o
   8   0   0        0.69        1.44      0.35 o
   9   0   0       19.55       20.44      0.51 o
   1   1   0       47.12       44.72      0.79 o
   2   1   0      400.15      435.64      3.36 o
   3   1   0      341.39      340.86      4.32 o
   4   1   0       12.68       16.33      2.27 o
   5   1   0        3.70        4.94      0.32 o
   6   1   0       40.55       36.79      0.68 o
   7   1   0       78.42       79.84      0.61 o
   8   1   0       35.93       35.50      0.75 o
   9   1   0        4.49        5.17      0.37 o
   0   2   0     9587.59     7768.56     15.43 o
   1   2   0     1030.39      981.04     38.28 o
   2   2   0      200.17      190.06      2.49 o
   3   2   0      123.87      146.91      1.83 o
   4   2   0      477.78      514.80      8.61 o
   5   2   0       71.20       76.21      1.14 o
   6   2   0       48.62       49.45      0.65 o
   7   2   0       39.82       40.51      0.65 o
   8   2   0       13.41       12.68      0.54 o
   9   2   0        9.65       10.27      0.35 o
   1   3   0      312.63      316.96      1.83 o
   2   3   0      156.05      192.13      2.54 o
   3   3   0      794.67      783.63     17.39 o
   4   3   0      102.34       98.41      2.63 o
   5   3   0       65.67       60.63      0.94 o
   6   3   0      107.42      102.64      1.49 o
   7   3   0       10.05       10.97      0.34 o
   8   3   0       14.08       13.74      0.38 o
   9   3   0        0.34        0.26      0.44 o
   0   4   0      693.13      750.20     47.19 o
   1   4   0      354.01      378.58      2.43 o
   2   4   0      332.01      332.53      2.91 o
   3   4   0       33.39       34.91      1.13 o
   4   4   0        4.86        7.13      0.45 o
   5   4   0       12.99       14.21      0.48 o
   6   4   0       36.54       37.09      0.67 o
   7   4   0       77.06       76.41      0.75 o
   8   4   0       28.78       28.43      0.49 o
   9   4   0        2.02        2.76      0.46 o
   1   5   0       21.33       23.26      0.73 o
   2   5   0      499.16      527.22      5.81 o
   3   5   0      360.94      379.97      4.58 o
   4   5   0      170.11      164.43      4.52 o
   5   5   0      159.87      152.53      3.72 o
   6   5   0       21.08       20.00      0.88 o
   7   5   0        0.59        1.73      0.42 o
   8   5   0        8.42        8.07      0.46 o
   9   5   0        1.49        1.82      0.46 o
   0   6   0      313.26      341.14      2.05 o
   1   6   0      153.87      157.83      5.17 o
   2   6   0       95.39      101.41      1.78 o
   3   6   0       16.92       15.55      0.52 o
   4   6   0       79.49       78.78      2.50 o
   5   6   0       35.20       38.68      0.86 o
   6   6   0        3.27        3.89      0.40 o
   7   6   0       59.33       56.67      0.87 o
   8   6   0       16.65       15.44      0.49 o
   1   7   0       48.73       46.18      1.15 o
   2   7   0      209.23      208.46      2.32 o
   3   7   0       58.80       63.59      1.21 o
   4   7   0       74.45       73.58      1.57 o
   5   7   0       36.19       34.53      0.55 o
   6   7   0       15.08       14.76      0.54 o
   7   7   0        0.74        0.96      0.49 o
   8   7   0        0.32        0.67      0.46 o
   0   8   0      242.38      233.02      1.77 o
   1   8   0      206.07      192.75      4.79 o
   2   8   0       29.59       27.06      1.33 o
   3   8   0        8.16        7.72      0.64 o
   4   8   0       40.30       37.04      0.66 o
   5   8   0        1.65        1.53      0.40 o
   6   8   0        1.61        2.15      0.52 o
   7   8   0        6.52        5.79      0.58 o
   1   9   0       45.99       48.42      1.39 o
   2   9   0       20.47       21.31      1.24 o
   3   9   0       17.44       19.65      0.88 o
   4   9   0       38.46       37.23      0.77 o
   5   9   0       21.01       21.33      0.58 o
   6   9   0       13.18       13.93      0.60 o
   0  10   0      186.95      185.79      1.61 o
   1  10   0       80.86       79.03      0.80 o
   2  10   0       23.89       24.12      1.10 o
   3  10   0        5.37        4.81      0.82 o
   4  10   0        1.26        1.77      0.62 o
   5  10   0       10.23       11.79      0.74 o
   6  10   0        3.87        4.14      0.63 o
   1  11   0       12.08       11.34      0.64 o
   2  11   0        3.61        4.52      0.60 o
   3  11   0        7.15        8.19      0.88 o
   4  11   0       25.90       27.19      1.02 o
   0  12   0       14.54       15.61      0.95 o
   1  12   0       12.17       12.92      0.70 o
   2  12   0        3.73        3.07      0.68 o
   3  12   0        0.74        1.24      0.90 o
  -3 -12   1        0.55        0.79      0.53 o
  -2 -12   1        2.94        3.06      0.48 o
  -1 -12   1        2.77        3.32      0.64 o
   0 -12   1       17.53       17.30      0.69 o
   1 -12   1       11.96       11.16      0.68 o
   2 -12   1       22.88       23.18      0.74 o
  -5 -11   1       16.60       17.26      0.47 o
  -4 -11   1        9.15        9.03      0.40 o
  -3 -11   1        2.95        3.03      0.44 o
  -2 -11   1       21.97       22.47      0.70 o
  -1 -11   1       10.34       10.87      0.69 o
   0 -11   1        7.21        6.59      0.52 o
   1 -11   1       11.60       11.78      0.64 o
   2 -11   1        5.97        7.56      0.45 o
   3 -11   1        5.27        5.65      0.38 o
   4 -11   1        7.06        6.90      0.36 o
  -6 -10   1       16.68       17.45      0.46 o
  -5 -10   1        4.48        5.66      0.42 o
  -4 -10   1        0.05        0.26      0.35 o
  -3 -10   1        8.20        7.65      0.42 o
  -2 -10   1       20.16       18.64      0.58 o
  -1 -10   1       86.87       83.76      0.89 o
   0 -10   1       91.37       87.45      0.88 o
   1 -10   1       60.92       59.79      0.89 o
   2 -10   1       40.12       39.98      0.73 o
   3 -10   1        9.18        9.48      0.60 o
   4 -10   1        7.45        8.01      0.40 o
   5 -10   1        5.42        6.97      0.38 o
  -7  -9   1        1.76        1.83      0.42 o
  -6  -9   1       10.61        9.47      0.35 o
  -5  -9   1       12.50       12.12      0.40 o
  -4  -9   1       14.51       14.83      0.41 o
  -3  -9   1       72.69       72.66      0.94 o
  -2  -9   1       40.73       40.88      0.61 o
  -1  -9   1       17.13       16.29      0.64 o
   0  -9   1       41.51       39.36      0.71 o
   1  -9   1       15.55       16.03      0.49 o
   2  -9   1       22.74       20.22      0.62 o
   3  -9   1       17.66       18.02      0.46 o
   4  -9   1       29.41       28.83      0.48 o
   5  -9   1       18.70       18.57      0.46 o
   6  -9   1       16.22       15.56      0.41 o
  -7  -8   1        4.47        5.05      0.37 o
  -6  -8   1        9.20       10.34      0.39 o
  -5  -8   1        9.81       10.70      0.39 o
  -4  -8   1        7.63        9.27      0.35 o
  -3  -8   1       71.42       67.08      1.29 o
  -2  -8   1      302.97      299.95      4.50 o
  -1  -8   1      285.83      269.03      2.87 o
   0  -8   1      135.87      129.40      3.26 o
   1  -8   1      120.18      112.75      1.09 o
   2  -8   1       94.65       86.23      1.83 o
   3  -8   1       21.60       23.56      0.47 o
   4  -8   1        3.48        3.64      0.35 o
   5  -8   1       10.80       10.22      0.34 o
   6  -8   1        3.24        4.45      0.34 o
   7  -8   1       15.44       14.76      0.50 o
  -8  -7   1        1.37        1.57      0.32 o
  -7  -7   1        5.62        5.47      0.35 o
  -6  -7   1       15.61       16.00      0.34 o
  -5  -7   1       10.32        9.06      0.34 o
  -4  -7   1       22.99       24.09      0.52 o
  -3  -7   1      283.23      283.85      3.60 o
  -2  -7   1      107.33      112.72      1.85 o
  -1  -7   1       10.61        9.57      0.46 o
   0  -7   1       19.01       17.64      0.53 o
   1  -7   1       25.00       29.05      0.55 o
   2  -7   1       13.83       12.99      0.49 o
   3  -7   1       32.15       28.69      0.48 o
   4  -7   1       80.10       84.51      1.36 o
   5  -7   1      110.02      102.37      1.12 o
   6  -7   1       41.70       39.02      0.42 o
   7  -7   1        4.93        4.88      0.34 o
  -8  -6   1       13.78       13.15      0.47 o
  -7  -6   1       18.08       17.66      0.59 o
  -6  -6   1       12.79       14.61      0.34 o
  -5  -6   1       12.28       13.93      0.35 o
  -4  -6   1       32.39       34.87      0.65 o
  -3  -6   1      144.33      133.28      2.46 o
  -2  -6   1      318.71      311.19      2.48 o
  -1  -6   1       66.64       62.53      1.77 o
   0  -6   1      194.31      185.37      1.06 o
   1  -6   1       80.12       82.84      1.03 o
   2  -6   1       68.40       64.25      1.25 o
   3  -6   1       33.82       32.48      0.62 o
   4  -6   1        5.83        5.89      0.39 o
   5  -6   1       20.33       21.21      0.39 o
   6  -6   1       10.06        9.70      0.36 o
   7  -6   1       12.42       12.52      0.37 o
   8  -6   1        9.88        9.34      0.37 o
  -9  -5   1        8.71        8.55      0.35 o
  -8  -5   1        6.34        6.38      0.32 o
  -7  -5   1       17.31       17.52      0.50 o
  -6  -5   1       16.06       16.15      0.56 o
  -5  -5   1       54.57       55.31      0.88 o
  -4  -5   1      205.61      211.44      2.25 o
  -3  -5   1      380.82      377.39      3.83 o
  -2  -5   1      194.38      203.34      2.09 o
  -1  -5   1       44.38       41.93      0.70 o
   0  -5   1      165.69      178.68      2.30 o
   1  -5   1      134.38      154.03      1.96 o
   2  -5   1      233.05      250.22      3.56 o
   3  -5   1      105.28       98.71      1.84 o
   4  -5   1      192.54      199.20      3.22 o
   5  -5   1      329.85      309.33      4.68 o
   6  -5   1       38.78       36.16      1.03 o
   7  -5   1        2.10        2.31      0.34 o
   8  -5   1        2.77        2.42      0.36 o
  -9  -4   1        3.02        2.82      0.37 o
  -8  -4   1       32.58       30.19      0.46 o
  -7  -4   1       38.77       37.13      0.91 o
  -6  -4   1       21.33       22.70      0.42 o
  -5  -4   1        5.79        5.84      0.39 o
  -4  -4   1       40.90       48.65      0.53 o
  -3  -4   1       64.44       72.38      0.79 o
  -2  -4   1      391.90      406.01      2.17 o
  -1  -4   1       34.97       33.06      0.53 o
   0  -4   1      185.75      183.81      1.95 o
   1  -4   1      316.73      325.56      1.34 o
   2  -4   1      208.17      228.35      6.52 o
   3  -4   1      119.00      112.41      0.63 o
   4  -4   1       35.11       36.29      0.66 o
   5  -4   1       33.76       30.69      0.70 o
   6  -4   1        8.86        8.79      0.34 o
   7  -4   1        0.32        0.95      0.34 o
   8  -4   1       13.06       12.64      0.51 o
   9  -4   1        8.70        8.14      0.37 o
  -9  -3   1        3.26        3.78      0.40 o
  -8  -3   1        7.04        6.72      0.40 o
  -7  -3   1       37.12       36.38      0.44 o
  -6  -3   1       11.97       10.45      0.42 o
  -5  -3   1        8.48        7.83      0.42 o
  -4  -3   1      459.64      465.51      5.75 o
  -3  -3   1      505.47      536.27      3.38 o
  -2  -3   1      532.46      546.05      5.46 o
  -1  -3   1      146.83      139.06      1.69 o
   0  -3   1      252.36      236.57      3.61 o
   1  -3   1      389.54      391.48      4.90 o
   2  -3   1      518.08      516.01      4.23 o
   3  -3   1      523.76      524.97      4.01 o
   4  -3   1      304.62      300.13      5.38 o
   5  -3   1      212.75      200.29      3.25 o
   6  -3   1       25.75       25.42      0.46 o
   7  -3   1       15.66       15.30      0.40 o
   8  -3   1        3.21        3.66      0.31 o
   9  -3   1        2.09        2.56      0.42 o
  -9  -2   1        7.95        8.09      0.38 o
  -8  -2   1       22.77       22.87      0.34 o
  -7  -2   1       27.45       26.20      0.83 o
  -6  -2   1       24.54       23.59      0.70 o
  -5  -2   1       16.69       17.98      0.54 o
  -4  -2   1      295.37      317.93      5.72 o
  -3  -2   1      589.91      607.53      8.32 o
  -2  -2   1     3501.65     3285.81     94.01 o
  -1  -2   1     1451.97     1474.35     12.46 o
   0  -2   1     1594.70     1536.72     32.00 o
   1  -2   1     1596.24     1533.08     26.29 o
   2  -2   1       10.92       10.32      0.43 o
   3  -2   1       28.78       31.95      0.40 o
   4  -2   1      214.98      218.85      3.59 o
   5  -2   1       96.89       97.66      2.63 o
   6  -2   1       26.60       26.51      0.53 o
   7  -2   1       15.64       15.71      0.63 o
   8  -2   1       41.72       42.74      0.47 o
   9  -2   1        0.43        0.78      0.36 o
 -10  -1   1        3.12        3.10      0.35 o
  -9  -1   1        2.81        3.83      0.36 o
  -8  -1   1        6.75        6.78      0.48 o
  -7  -1   1       77.87       76.06      1.05 o
  -6  -1   1       22.40       22.95      0.40 o
  -5  -1   1       38.84       45.60      0.51 o
  -4  -1   1       98.40       88.25      1.58 o
  -3  -1   1      600.54      607.06      3.20 o
  -2  -1   1    10485.04     7961.47    345.50 o
  -1  -1   1       91.81       89.18      1.00 o
   0  -1   1     1941.26     1993.00     21.63 o
   1  -1   1      290.31      288.94      4.12 o
   2  -1   1      632.59      648.04      4.07 o
   3  -1   1      142.10      135.46      2.14 o
   4  -1   1       96.74       98.57      0.83 o
   5  -1   1       39.90       38.20      0.96 o
   6  -1   1        4.85        5.53      0.32 o
   7  -1   1       42.38       42.95      0.46 o
   8  -1   1        6.15        6.76      0.42 o
   9  -1   1        3.60        3.38      0.50 o
 -10   0   1       12.73       11.56      0.50 o
  -9   0   1       13.09       13.32      0.56 o
  -8   0   1        3.24        3.05      0.33 o
  -7   0   1        7.55        9.33      0.37 o
  -6   0   1        0.03        0.68      0.45 o
  -5   0   1       17.38       24.51      0.38 o
  -4   0   1      117.40      145.03      1.31 o
  -3   0   1      437.00      413.65      7.94 o
  -2   0   1       11.72       10.84      0.54 o
  -1   0   1     1966.38     1950.09     17.08 o
   0   0   1      652.45      710.27     14.46 o
   1   0   1     2924.63     2919.56     25.02 o
   2   0   1      921.30      910.98     13.78 o
   3   0   1      129.50      132.04      1.72 o
   4   0   1       12.52       13.44      0.98 o
   5   0   1       25.27       29.73      0.88 o
   6   0   1        2.11        3.46      0.60 o
   7   0   1       82.21       80.77      1.41 o
   8   0   1       62.17       60.66      1.53 o
   9   0   1        3.14        3.31      0.40 o
 -10   1   1        3.07        2.85      0.36 o
  -9   1   1        2.78        2.97      0.33 o
  -8   1   1        6.70        6.37      0.33 o
  -7   1   1       77.54       74.77      0.74 o
  -6   1   1       23.53       23.63      0.38 o
  -5   1   1       35.87       42.91      1.17 o
  -4   1   1       93.60       81.93      1.25 o
  -3   1   1      611.27      607.46     10.29 o
  -2   1   1    10494.25     7786.70    254.07 o
  -1   1   1       94.03       91.09      1.00 o
   0   1   1     1940.92     1949.66     72.00 o
   1   1   1      294.76      296.05      2.30 o
   2   1   1      620.66      632.30      3.49 o
   3   1   1      140.17      131.92      1.59 o
   4   1   1       96.96       99.71      0.61 o
   5   1   1       40.52       37.29      0.65 o
   6   1   1        5.51        6.08      0.54 o
   7   1   1       41.96       41.33      0.48 o
   8   1   1        6.03        6.86      0.39 o
   9   1   1        3.62        3.26      0.36 o
  -9   2   1        7.83        8.45      0.54 o
  -8   2   1       23.10       24.52      0.66 o
  -7   2   1       26.33       25.91      0.42 o
  -6   2   1       23.55       22.44      0.38 o
  -5   2   1       17.20       23.67      4.04 o
  -4   2   1      294.78      314.00      7.93 o
  -3   2   1      597.06      622.67      6.29 o
  -2   2   1     3535.62     3371.26     42.67 o
  -1   2   1     1459.07     1486.20     12.10 o
   0   2   1     1561.01     1524.15      9.64 o
   1   2   1     1599.90     1559.28     11.06 o
   2   2   1       10.78        9.69      0.43 o
   3   2   1       30.67       33.87      0.53 o
   4   2   1      215.31      218.78      2.77 o
   5   2   1       95.59       98.30      1.20 o
   6   2   1       26.18       25.71      0.42 o
   7   2   1       15.69       15.35      0.56 o
   8   2   1       42.15       44.25      0.84 o
   9   2   1        0.33        0.34      0.44 o
  -9   3   1        3.26        3.84      0.39 o
  -8   3   1        7.02        6.83      0.54 o
  -7   3   1       36.65       36.66      0.44 o
  -6   3   1       11.57        9.60      0.38 o
  -5   3   1        7.52        6.33      0.33 o
  -4   3   1      456.93      461.96      5.92 o
  -3   3   1      509.83      543.61      9.64 o
  -2   3   1      540.34      545.68      7.87 o
  -1   3   1      144.20      142.65      1.56 o
   0   3   1      252.81      238.44      1.47 o
   1   3   1      391.56      406.55      2.26 o
   2   3   1      513.62      514.19      1.63 o
   3   3   1      519.54      506.82      6.46 o
   4   3   1      304.23      301.86      4.30 o
   5   3   1      215.49      210.49      1.24 o
   6   3   1       26.08       25.68      0.52 o
   7   3   1       15.06       15.57      0.66 o
   8   3   1        3.13        4.42      0.43 o
   9   3   1        2.12        2.19      0.45 o
  -9   4   1        3.01        3.88      0.45 o
  -8   4   1       33.11       31.95      0.48 o
  -7   4   1       39.14       39.51      0.60 o
  -6   4   1       21.09       21.50      0.47 o
  -5   4   1        5.86        5.75      0.45 o
  -4   4   1       40.77       50.50      1.11 o
  -3   4   1       66.46       75.20      2.73 o
  -2   4   1      401.70      414.26      4.53 o
  -1   4   1       34.54       32.72      0.64 o
   0   4   1      182.82      181.73      1.50 o
   1   4   1      309.75      324.22      7.55 o
   2   4   1      201.71      233.81      1.74 o
   3   4   1      122.40      118.36      1.96 o
   4   4   1       35.31       37.31      0.45 o
   5   4   1       33.21       29.96      0.45 o
   6   4   1        9.33        9.35      0.42 o
   7   4   1        0.43        0.43      0.42 o
   8   4   1       13.08       12.79      0.48 o
   9   4   1        8.78        8.09      0.57 o
  -9   5   1        8.76        9.59      0.56 o
  -8   5   1        6.36        6.76      0.53 o
  -7   5   1       17.20       17.39      0.48 o
  -6   5   1       15.18       15.53      0.50 o
  -5   5   1       56.34       56.49      0.59 o
  -4   5   1      208.67      217.37      2.20 o
  -3   5   1      374.54      370.88      5.76 o
  -2   5   1      190.31      198.25      2.17 o
  -1   5   1       42.33       39.47      0.93 o
   0   5   1      166.11      184.72      1.09 o
   1   5   1      135.63      155.31      1.07 o
   2   5   1      236.13      247.45      8.07 o
   3   5   1      101.48       96.48      1.96 o
   4   5   1      191.93      201.69      1.99 o
   5   5   1      332.04      320.41      7.18 o
   6   5   1       38.82       38.22      1.14 o
   7   5   1        2.12        2.57      0.41 o
   8   5   1        2.84        2.79      0.47 o
  -8   6   1       14.39       14.28      0.67 o
  -7   6   1       18.39       18.29      0.53 o
  -6   6   1       13.13       15.38      0.49 o
  -5   6   1       12.79       13.53      0.51 o
  -4   6   1       32.40       36.51      1.07 o
  -3   6   1      142.29      130.29      3.76 o
  -2   6   1      318.20      308.40      6.07 o
  -1   6   1       68.84       69.64      0.75 o
   0   6   1      191.19      181.83      1.00 o
   1   6   1       78.55       80.38      0.73 o
   2   6   1       65.66       62.60      0.85 o
   3   6   1       34.06       31.23      0.46 o
   4   6   1        5.73        5.60      0.40 o
   5   6   1       20.69       21.27      1.20 o
   6   6   1       10.66        9.75      0.54 o
   7   6   1       12.05       12.41      0.48 o
   8   6   1       10.11       10.00      0.48 o
  -8   7   1        1.38        1.47      0.44 o
  -7   7   1        5.68        5.38      0.50 o
  -6   7   1       15.71       15.99      0.53 o
  -5   7   1       10.74       10.37      0.50 o
  -4   7   1       23.28       23.12      0.56 o
  -3   7   1      279.65      278.63      4.82 o
  -2   7   1      105.95      111.11      3.33 o
  -1   7   1        9.83        9.03      0.51 o
   0   7   1       18.98       17.44      0.52 o
   1   7   1       25.62       30.40      0.55 o
   2   7   1       13.27       11.63      0.63 o
   3   7   1       29.72       25.91      0.64 o
   4   7   1       78.38       82.02      0.76 o
   5   7   1      110.45      101.59      1.13 o
   6   7   1       42.14       40.05      0.57 o
   7   7   1        5.19        4.75      0.53 o
  -7   8   1        4.24        4.60      0.52 o
  -6   8   1        8.98       10.60      0.47 o
  -5   8   1       10.15       11.95      0.55 o
  -4   8   1        7.67        9.24      0.44 o
  -3   8   1       70.15       64.63      2.06 o
  -2   8   1      303.13      288.04      4.65 o
  -1   8   1      291.09      292.72      3.20 o
   0   8   1      135.07      136.08      1.42 o
   1   8   1      121.03      116.99      0.83 o
   2   8   1       95.70       93.53      4.55 o
   3   8   1       21.78       23.06      0.75 o
   4   8   1        3.40        3.69      0.53 o
   5   8   1       10.98       10.05      0.52 o
   6   8   1        3.37        3.93      0.55 o
   7   8   1       15.53       15.48      0.58 o
  -7   9   1        1.83        1.80      0.54 o
  -6   9   1       10.52        9.12      0.57 o
  -5   9   1       12.30       11.25      0.61 o
  -4   9   1       13.98       13.30      0.62 o
  -3   9   1       72.01       71.40      1.16 o
  -2   9   1       42.52       34.18     17.08 o
  -1   9   1       16.45       15.79      0.78 o
   0   9   1       41.41       39.00      0.71 o
   1   9   1       15.22       15.60      0.52 o
   2   9   1       21.77       19.39      0.53 o
   3   9   1       16.29       16.70      0.88 o
   4   9   1       28.19       26.46      1.03 o
   5   9   1       18.54       16.99      0.62 o
   6   9   1       16.27       16.32      0.62 o
  -6  10   1       16.36       17.34      0.67 o
  -5  10   1        4.54        6.21      0.65 o
  -4  10   1        0.06        1.04      0.86 o
  -3  10   1        7.97        7.15      0.82 o
  -2  10   1       20.39       18.30      9.08 o
  -1  10   1       89.64       92.76      0.91 o
   0  10   1       92.21       93.39      0.91 o
   1  10   1       60.84       60.30      1.90 o
   2  10   1       40.23       40.92      2.25 o
   3  10   1        9.33        9.56      0.87 o
   4  10   1        7.56        7.15      0.88 o
   5  10   1        5.38        6.49      0.74 o
  -5  11   1       16.46       18.31      1.04 o
  -4  11   1        9.23        9.42      0.92 o
  -3  11   1        3.02        2.97      0.63 o
  -2  11   1       22.94       22.83      0.97 o
  -1  11   1       10.30       11.49      0.66 o
   0  11   1        7.19        7.50      0.61 o
   1  11   1       11.47       13.20      0.66 o
   2  11   1        6.04        7.89      0.67 o
   3  11   1        5.18        4.80      0.92 o
   4  11   1        6.98        7.11      0.96 o
  -3  12   1        0.54        0.50      0.90 o
  -2  12   1        2.63        3.84      0.89 o
  -1  12   1        2.88        3.73      0.64 o
   0  12   1       17.63       18.17      0.71 o
   1  12   1       11.84       13.17      1.45 o
   2  12   1       22.38       23.55      0.74 o
  -3 -12   2        3.05        4.48      0.58 o
  -2 -12   2       10.42        9.28      0.54 o
  -1 -12   2       19.75       18.75      0.71 o
   0 -12   2        8.64        9.52      0.72 o
   1 -12   2        8.43        8.43      0.68 o
   2 -12   2        4.11        4.10      0.47 o
  -5 -11   2        6.04        6.34      0.44 o
  -4 -11   2        0.30        0.49      0.43 o
  -3 -11   2       12.92       12.59      0.54 o
  -2 -11   2       39.01       38.96      0.69 o
  -1 -11   2        2.71        2.32      0.47 o
   0 -11   2        1.00        0.89      0.50 o
   1 -11   2        5.72        6.61      0.51 o
   2 -11   2       19.01       21.73      0.54 o
   3 -11   2       10.18       11.26      0.52 o
   4 -11   2        8.75        9.47      0.45 o
  -6 -10   2        4.01        5.05      0.42 o
  -5 -10   2       11.83       12.33      0.44 o
  -4 -10   2        6.23        6.48      0.42 o
  -3 -10   2       19.97       17.53      0.59 o
  -2 -10   2       93.20       92.16      1.71 o
  -1 -10   2       71.98       70.04      0.86 o
   0 -10   2        9.18        9.47      0.54 o
   1 -10   2       28.43       27.92      0.81 o
   2 -10   2       45.28       42.77      0.65 o
   3 -10   2       11.92       10.36      0.42 o
   4 -10   2        2.08        2.44      0.39 o
   5 -10   2        6.93        7.98      0.43 o
  -7  -9   2        2.36        1.76      0.38 o
  -6  -9   2       10.18       10.31      0.38 o
  -5  -9   2       24.41       24.50      0.44 o
  -4  -9   2       52.49       51.77      0.63 o
  -3  -9   2       33.04       33.04      0.57 o
  -2  -9   2       39.01       41.45      0.76 o
  -1  -9   2       33.92       31.86      0.63 o
   0  -9   2       23.58       25.80      0.59 o
   1  -9   2       32.73       31.96      0.59 o
   2  -9   2        3.46        3.72      0.41 o
   3  -9   2        0.33        0.45      0.39 o
   4  -9   2       13.98       14.69      0.47 o
   5  -9   2       44.63       45.48      0.95 o
   6  -9   2        6.12        6.93      0.37 o
  -7  -8   2        0.85        1.51      0.33 o
  -6  -8   2        4.75        4.48      0.35 o
  -5  -8   2       42.36       44.33      0.56 o
  -4  -8   2        2.66        3.18      0.39 o
  -3  -8   2      102.48       97.63      1.61 o
  -2  -8   2      185.87      182.40      1.98 o
  -1  -8   2       98.96       98.10      0.84 o
   0  -8   2       18.83       17.15      0.54 o
   1  -8   2       64.70       65.77      0.79 o
   2  -8   2      151.83      147.98      1.32 o
   3  -8   2       49.55       43.63      0.54 o
   4  -8   2       11.61       11.16      0.42 o
   5  -8   2       11.83       11.79      0.37 o
   6  -8   2        8.78        9.34      0.38 o
  -8  -7   2        3.18        3.30      0.34 o
  -7  -7   2        0.94        1.02      0.32 o
  -6  -7   2        0.93        1.33      0.33 o
  -5  -7   2       74.04       71.26      0.82 o
  -4  -7   2      319.47      322.25      3.68 o
  -3  -7   2      105.15      105.91      0.79 o
  -2  -7   2       78.06       81.93      1.04 o
  -1  -7   2       75.21       72.29      1.12 o
   0  -7   2        7.35        8.75      0.42 o
   1  -7   2       32.65       34.17      0.57 o
   2  -7   2       20.09       22.72      0.53 o
   3  -7   2        7.97        8.41      0.42 o
   4  -7   2       20.51       20.77      0.64 o
   5  -7   2       99.81       92.51      0.61 o
   6  -7   2       22.86       23.14      0.43 o
   7  -7   2        0.46        0.56      0.36 o
  -9  -6   2       10.15        8.95      0.67 o
  -8  -6   2        2.23        2.24      0.34 o
  -7  -6   2        2.58        3.40      0.37 o
  -6  -6   2        3.61        4.25      0.33 o
  -5  -6   2       37.46       37.98      0.63 o
  -4  -6   2       72.09       69.47      0.50 o
  -3  -6   2      160.23      155.47      3.16 o
  -2  -6   2       82.07       78.15      0.57 o
  -1  -6   2       74.58       72.74      0.85 o
   0  -6   2       77.48       64.89      0.69 o
   1  -6   2      167.70      183.04      2.67 o
   2  -6   2      103.83      100.91      1.52 o
   3  -6   2      165.62      155.61      4.24 o
   4  -6   2       21.84       20.57      0.41 o
   5  -6   2        9.64        8.51      0.35 o
   6  -6   2       17.86       17.27      0.68 o
   7  -6   2        1.90        2.59      0.34 o
   8  -6   2        3.79        3.72      0.38 o
  -9  -5   2        4.45        4.36      0.33 o
  -8  -5   2        0.02        0.38      0.32 o
  -7  -5   2        8.55        7.53      0.44 o
  -6  -5   2        7.98        6.72      0.70 o
  -5  -5   2       29.87       27.84      0.80 o
  -4  -5   2      185.89      177.69      0.77 o
  -3  -5   2      330.13      365.46      2.89 o
  -2  -5   2      281.73      302.27      1.20 o
  -1  -5   2       56.70       51.74      0.61 o
   0  -5   2      611.33      678.51      7.41 o
   1  -5   2      184.56      203.18      3.04 o
   2  -5   2      171.12      169.49      1.33 o
   3  -5   2      104.10      100.21      0.70 o
   4  -5   2       67.35       62.09      0.96 o
   5  -5   2       90.52       87.59      1.43 o
   6  -5   2       49.45       46.32      0.44 o
   7  -5   2       11.16       10.67      0.37 o
   8  -5   2        0.38        0.74      0.40 o
  -9  -4   2       15.11       14.44      0.44 o
  -8  -4   2        8.60        9.46      0.49 o
  -7  -4   2        8.45        9.30      0.44 o
  -6  -4   2       91.88       87.45      1.54 o
  -5  -4   2       57.64       55.51      0.96 o
  -4  -4   2      170.93      168.55      0.68 o
  -3  -4   2       70.75       64.39      2.60 o
  -2  -4   2       19.52       17.29      0.40 o
  -1  -4   2       84.27       75.75      0.71 o
   0  -4   2       89.87       80.70      0.72 o
   1  -4   2      275.95      307.07      2.07 o
   2  -4   2       50.61       43.72      0.95 o
   3  -4   2      127.02      135.39      0.98 o
   4  -4   2        1.46        1.89      0.34 o
   5  -4   2       13.38       11.79      0.33 o
   6  -4   2       20.77       17.72      0.48 o
   7  -4   2        5.60        5.80      0.35 o
   8  -4   2        8.16        9.69      0.42 o
  -9  -3   2        2.17        2.85      0.39 o
  -8  -3   2        2.95        1.84      0.33 o
  -7  -3   2       61.58       58.02      1.26 o
  -6  -3   2      154.86      150.15      1.05 o
  -5  -3   2      104.08      110.79      1.91 o
  -4  -3   2      794.88      859.71     16.78 o
  -3  -3   2     1023.88     1062.94     10.97 o
  -2  -3   2      426.16      425.84      7.43 o
  -1  -3   2      212.95      232.68      2.45 o
   0  -3   2      667.67      725.48     10.08 o
   1  -3   2      215.34      233.19      2.03 o
   2  -3   2       49.00       49.24      0.53 o
   3  -3   2      446.90      432.46      4.82 o
   4  -3   2      258.03      253.51      2.59 o
   5  -3   2       63.41       62.21      0.80 o
   6  -3   2      120.73      115.80      1.41 o
   7  -3   2       20.63       18.94      0.41 o
   8  -3   2        0.91        1.08      0.28 o
 -10  -2   2        7.88        7.99      0.77 o
  -9  -2   2       13.41       14.62      0.42 o
  -8  -2   2        4.81        5.22      0.34 o
  -7  -2   2       46.24       45.90      1.24 o
  -6  -2   2      284.44      288.29      2.06 o
  -5  -2   2       54.39       54.33      0.81 o
  -4  -2   2       47.09       46.53      0.86 o
  -3  -2   2      304.11      333.23      5.55 o
  -2  -2   2      472.01      502.71      7.27 o
  -1  -2   2      534.60      509.07      9.50 o
   0  -2   2      857.10      832.53     15.16 o
   1  -2   2     1463.94     1456.41      9.57 o
   2  -2   2      528.01      536.71      4.15 o
   3  -2   2      155.29      167.36      2.13 o
   4  -2   2      161.91      160.24      1.33 o
   5  -2   2       19.82       20.96      0.31 o
   6  -2   2       32.67       30.41      0.39 o
   7  -2   2       32.38       33.22      0.41 o
   8  -2   2        0.07        0.25      0.30 o
   9  -2   2        5.78        6.46      0.38 o
 -10  -1   2        1.99        2.37      0.35 o
  -9  -1   2        1.30        1.02      0.35 o
  -8  -1   2       13.04       12.72      0.50 o
  -7  -1   2       42.95       42.05      0.43 o
  -6  -1   2       78.27       79.13      1.85 o
  -5  -1   2      182.77      164.43      1.49 o
  -4  -1   2      685.74      712.25      7.48 o
  -3  -1   2      226.79      212.51      2.89 o
  -2  -1   2      911.30      928.63      7.65 o
  -1  -1   2      431.59      433.94      4.38 o
   0  -1   2      340.98      361.73      3.20 o
   1  -1   2      566.78      600.73      4.40 o
   2  -1   2      105.39      119.51      0.76 o
   3  -1   2      114.83      125.60      1.25 o
   4  -1   2      171.85      167.93      3.20 o
   5  -1   2       44.33       43.04      0.62 o
   6  -1   2       75.98       75.02      0.48 o
   7  -1   2       19.43       19.64      0.87 o
   8  -1   2        1.34        1.67      0.47 o
   9  -1   2        1.96        1.79      0.34 o
 -10   0   2        2.75        2.95      0.55 o
  -9   0   2       14.53       15.54      0.47 o
  -8   0   2        2.25        2.51      0.28 o
  -7   0   2       19.98       19.31      0.40 o
  -6   0   2      147.27      152.29      1.72 o
  -5   0   2        3.37        4.41      0.32 o
  -4   0   2      115.19      146.55      6.72 o
  -3   0   2      730.24      766.88      6.99 o
  -2   0   2     2601.56     2577.19     15.94 o
  -1   0   2      601.12      573.69      8.30 o
   0   0   2     3533.65     3397.85     11.74 o
   1   0   2     2536.86     2511.75     15.52 o
   2   0   2      738.56      725.51      5.89 o
   3   0   2      410.15      429.15      2.48 o
   4   0   2      106.88      107.81      2.17 o
   5   0   2       21.74       23.53      0.40 o
   6   0   2       72.28       67.74      1.15 o
   7   0   2       57.57       57.54      0.67 o
   8   0   2       15.96       16.32      0.48 o
   9   0   2        4.82        5.58      0.38 o
 -10   1   2        2.08        2.41      0.35 o
  -9   1   2        1.25        1.97      0.35 o
  -8   1   2       13.01       12.39      0.58 o
  -7   1   2       42.14       40.17      0.68 o
  -6   1   2       77.77       81.69      0.99 o
  -5   1   2      186.87      170.83      2.97 o
  -4   1   2      703.45      732.38     11.30 o
  -3   1   2      231.08      220.18      3.09 o
  -2   1   2      892.07      907.48     10.75 o
  -1   1   2      439.48      440.56      4.14 o
   0   1   2      341.68      366.45      1.76 o
   1   1   2      568.02      598.26      1.62 o
   2   1   2      101.40      111.59      1.49 o
   3   1   2      108.42      120.89      1.04 o
   4   1   2      171.71      173.92      2.23 o
   5   1   2       45.13       42.50      0.67 o
   6   1   2       75.95       76.31      1.60 o
   7   1   2       18.85       18.24      0.41 o
   8   1   2        1.29        1.83      0.39 o
   9   1   2        1.95        1.94      0.45 o
 -10   2   2        7.79        7.83      0.40 o
  -9   2   2       13.25       14.00      0.78 o
  -8   2   2        4.84        5.52      0.38 o
  -7   2   2       44.14       45.41      0.61 o
  -6   2   2      281.24      288.56      4.67 o
  -5   2   2       54.40       54.75      0.91 o
  -4   2   2       47.30       45.25      0.55 o
  -3   2   2      307.51      337.08      5.72 o
  -2   2   2      471.24      501.12      6.84 o
  -1   2   2      540.13      514.26      5.40 o
   0   2   2      843.46      806.11     13.58 o
   1   2   2     1461.91     1440.61     19.48 o
   2   2   2      530.36      530.97      5.03 o
   3   2   2      158.33      168.36      3.18 o
   4   2   2      163.13      163.13      1.17 o
   5   2   2       20.11       21.57      0.50 o
   6   2   2       32.94       31.49      0.54 o
   7   2   2       31.72       31.86      1.09 o
   8   2   2        0.05        0.52      0.49 o
   9   2   2        5.76        5.27      0.48 o
  -9   3   2        2.16        2.92      0.45 o
  -8   3   2        2.92        2.53      0.33 o
  -7   3   2       60.73       56.54      0.59 o
  -6   3   2      153.79      149.99      2.02 o
  -5   3   2      109.34      116.23      2.70 o
  -4   3   2      813.15      847.66     17.46 o
  -3   3   2     1029.76     1074.85     15.65 o
  -2   3   2      419.59      436.49      2.61 o
  -1   3   2      217.02      240.26      3.59 o
   0   3   2      666.38      724.04      2.59 o
   1   3   2      216.39      233.29      1.28 o
   2   3   2       45.94       46.82      0.56 o
   3   3   2      438.54      415.36      1.90 o
   4   3   2      258.79      253.45      1.91 o
   5   3   2       66.06       63.22      0.91 o
   6   3   2      120.53      117.83      1.69 o
   7   3   2       19.97       19.73      0.54 o
   8   3   2        0.88        0.63      0.49 o
  -9   4   2       15.17       14.51      0.40 o
  -8   4   2        8.04        7.79      0.43 o
  -7   4   2        7.90        8.60      0.41 o
  -6   4   2       90.31       88.79      1.18 o
  -5   4   2       57.46       55.76      0.64 o
  -4   4   2      171.30      165.45      3.16 o
  -3   4   2       72.27       69.86      1.17 o
  -2   4   2       17.64       15.81      0.52 o
  -1   4   2       84.04       75.05      0.77 o
   0   4   2       88.23       78.62      0.85 o
   1   4   2      264.40      294.47      3.75 o
   2   4   2       52.14       50.30      2.67 o
   3   4   2      128.90      139.58      0.82 o
   4   4   2        1.36        1.04      0.35 o
   5   4   2       13.45       12.15      0.48 o
   6   4   2       20.19       18.19      0.45 o
   7   4   2        5.50        6.12      0.64 o
   8   4   2        8.26        8.73      0.56 o
  -9   5   2        4.44        5.07      0.48 o
  -8   5   2        0.02        0.18      0.38 o
  -7   5   2        8.43        8.07      0.69 o
  -6   5   2        7.93        6.44      0.56 o
  -5   5   2       29.49       28.90      0.67 o
  -4   5   2      188.47      182.89      5.09 o
  -3   5   2      334.00      370.43      4.64 o
  -2   5   2      282.95      297.99      4.15 o
  -1   5   2       55.59       52.59      0.63 o
   0   5   2      609.93      681.78      4.76 o
   1   5   2      185.48      203.51      2.29 o
   2   5   2      172.13      168.64      1.16 o
   3   5   2      102.21       98.29      1.13 o
   4   5   2       68.38       63.68      1.18 o
   5   5   2       91.40       88.43      0.79 o
   6   5   2       50.13       49.26      0.81 o
   7   5   2       11.32       10.46      0.46 o
   8   5   2        0.38        0.97      0.53 o
  -9   6   2       10.25       10.93      0.58 o
  -8   6   2        2.12        2.14      0.36 o
  -7   6   2        2.75        2.98      0.47 o
  -6   6   2        3.94        3.82      0.36 o
  -5   6   2       37.39       37.50      0.69 o
  -4   6   2       72.21       68.31      2.00 o
  -3   6   2      159.08      157.10      2.71 o
  -2   6   2       81.12       73.20      3.07 o
  -1   6   2       77.28       78.03      2.12 o
   0   6   2       75.90       65.27      0.70 o
   1   6   2      159.77      177.14      0.87 o
   2   6   2      101.85      102.46      1.56 o
   3   6   2      165.58      162.12      1.29 o
   4   6   2       21.71       19.94      0.51 o
   5   6   2        9.66        8.89      0.38 o
   6   6   2       17.77       18.43      0.58 o
   7   6   2        2.00        2.38      0.44 o
   8   6   2        3.84        3.53      0.49 o
  -8   7   2        3.20        4.10      0.52 o
  -7   7   2        0.84        0.90      0.36 o
  -6   7   2        1.12        1.14      0.36 o
  -5   7   2       72.72       69.17      1.49 o
  -4   7   2      318.31      326.73      1.42 o
  -3   7   2      107.08      110.79      1.50 o
  -2   7   2       75.62       80.98      1.76 o
  -1   7   2       74.75       75.87      1.33 o
   0   7   2        7.20        8.94      0.42 o
   1   7   2       32.75       34.84      0.65 o
   2   7   2       20.35       23.20      0.51 o
   3   7   2        9.14       10.27      0.46 o
   4   7   2       20.78       19.82      0.72 o
   5   7   2       98.92       96.79      1.55 o
   6   7   2       23.78       24.46      0.82 o
   7   7   2        0.54        0.41      0.52 o
  -7   8   2        0.90        1.00      0.43 o
  -6   8   2        5.16        5.48      0.50 o
  -5   8   2       42.41       43.72      0.61 o
  -4   8   2        2.68        3.06      0.43 o
  -3   8   2      102.59       95.26      4.10 o
  -2   8   2      187.53      184.77      2.80 o
  -1   8   2      100.40       97.06      3.41 o
   0   8   2       18.53       16.31      0.45 o
   1   8   2       63.57       64.58      1.28 o
   2   8   2      150.78      150.06      2.92 o
   3   8   2       49.86       45.29      0.64 o
   4   8   2       11.71       10.75      0.40 o
   5   8   2       11.88       11.66      0.55 o
   6   8   2        9.03        9.50      0.57 o
  -7   9   2        2.23        2.85      0.58 o
  -6   9   2        9.91        9.99      0.54 o
  -5   9   2       24.31       23.74      0.61 o
  -4   9   2       52.13       50.56      1.41 o
  -3   9   2       34.13       34.80      0.69 o
  -2   9   2       38.19       41.34      0.84 o
  -1   9   2       33.73       33.58      0.69 o
   0   9   2       23.81       27.10      0.61 o
   1   9   2       32.31       32.09      0.78 o
   2   9   2        3.02        2.88      0.43 o
   3   9   2        0.45        0.24      0.57 o
   4   9   2       14.26       14.66      0.68 o
   5   9   2       44.55       42.43      0.76 o
   6   9   2        6.14        6.95      0.56 o
  -6  10   2        4.14        4.02      0.61 o
  -5  10   2       11.75       12.73      0.63 o
  -4  10   2        6.30        6.71      0.64 o
  -3  10   2       20.46       20.13      0.88 o
  -2  10   2       94.38       90.40      1.05 o
  -1  10   2       71.29       71.75      2.22 o
   0  10   2        9.05        8.71      0.48 o
   1  10   2       28.52       29.39      0.64 o
   2  10   2       45.32       41.63      0.64 o
   3  10   2       12.35       10.11      0.94 o
   4  10   2        2.16        1.78      0.87 o
   5  10   2        6.90        7.96      0.77 o
  -5  11   2        6.15        6.25      0.64 o
  -4  11   2        0.29       -0.32      0.61 o
  -3  11   2       13.66       13.80      0.68 o
  -2  11   2       39.40       38.49      0.84 o
  -1  11   2        2.65        2.52      0.59 o
   0  11   2        1.03        1.30      0.60 o
   1  11   2        5.60        6.85      0.95 o
   2  11   2       18.70       21.63      1.69 o
   3  11   2       10.37       11.45      0.99 o
   4  11   2        9.23       10.55      1.02 o
  -3  12   2        2.99        4.27      0.92 o
  -2  12   2       10.46       10.82      0.91 o
  -1  12   2       19.60       18.52      0.75 o
   0  12   2        8.39       10.21      0.67 o
   1  12   2        8.09        8.43      0.57 o
   2  12   2        4.02        5.18      0.68 o
  -2 -12   3       14.60       12.95      0.66 o
  -1 -12   3       13.59       13.82      0.69 o
   0 -12   3       23.58       23.64      0.71 o
   1 -12   3       13.53       12.84      0.62 o
  -4 -11   3       22.22       21.39      0.53 o
  -3 -11   3        7.61        7.84      0.52 o
  -2 -11   3        2.19        1.84      0.45 o
  -1 -11   3        0.17        0.20      0.50 o
   0 -11   3        7.95        7.91      0.81 o
   1 -11   3       16.34       14.70      0.59 o
   2 -11   3        5.95        7.10      0.54 o
   3 -11   3        1.02        1.82      0.53 o
  -6 -10   3        5.66        6.26      0.47 o
  -5 -10   3       18.31       19.82      0.43 o
  -4 -10   3       25.16       25.31      0.46 o
  -3 -10   3        3.09        3.72      0.43 o
  -2 -10   3       53.44       53.35      0.92 o
  -1 -10   3       80.99       77.55      1.72 o
   0 -10   3       48.61       47.01      0.73 o
   1 -10   3       38.50       35.91      0.68 o
   2 -10   3       32.88       33.37      0.76 o
   3 -10   3       18.80       16.91      0.76 o
   4 -10   3        3.42        3.74      0.41 o
  -7  -9   3        2.44        2.68      0.38 o
  -6  -9   3       13.48       13.35      0.43 o
  -5  -9   3       39.82       38.01      0.48 o
  -4  -9   3       47.23       45.72      0.70 o
  -3  -9   3       22.98       21.77      0.40 o
  -2  -9   3       11.99       12.86      0.41 o
  -1  -9   3       42.06       48.33      0.63 o
   0  -9   3       54.06       49.45      0.60 o
   1  -9   3       53.51       50.83      1.79 o
   2  -9   3       30.59       31.56      0.60 o
   3  -9   3        5.66        6.54      0.49 o
   4  -9   3        1.36        1.47      0.42 o
   5  -9   3        0.66        1.53      0.45 o
  -7  -8   3        6.53        7.52      0.40 o
  -6  -8   3        9.62       10.54      0.44 o
  -5  -8   3       19.84       18.69      0.39 o
  -4  -8   3        0.06        0.27      0.35 o
  -3  -8   3        0.18        0.23      0.32 o
  -2  -8   3      109.97      104.77      0.98 o
  -1  -8   3      255.93      248.24      2.79 o
   0  -8   3       63.31       62.96      0.65 o
   1  -8   3       82.62       81.43      0.74 o
   2  -8   3       97.15       90.46      1.90 o
   3  -8   3       99.70       94.24      2.02 o
   4  -8   3        8.05        6.73      0.48 o
   5  -8   3       30.79       33.34      0.68 o
   6  -8   3        1.46        2.53      0.41 o
  -8  -7   3        0.63        0.89      0.34 o
  -7  -7   3        4.69        4.29      0.33 o
  -6  -7   3        4.54        4.83      0.32 o
  -5  -7   3      118.20      114.30      1.10 o
  -4  -7   3       76.03       74.05      1.19 o
  -3  -7   3       53.69       56.19      0.82 o
  -2  -7   3      250.08      247.43      0.99 o
  -1  -7   3      158.31      163.46      1.72 o
   0  -7   3       24.33       21.30      0.53 o
   1  -7   3       12.84       13.09      0.48 o
   2  -7   3       70.06       69.36      1.28 o
   3  -7   3       34.69       33.45      0.55 o
   4  -7   3       28.52       26.40      0.87 o
   5  -7   3       12.49       11.90      0.44 o
   6  -7   3        6.23        6.37      0.37 o
   7  -7   3        6.31        6.54      0.39 o
  -9  -6   3       10.48        9.93      0.38 o
  -8  -6   3        7.13        6.69      0.34 o
  -7  -6   3        4.21        4.37      0.32 o
  -6  -6   3       17.50       18.17      0.49 o
  -5  -6   3      109.53      114.43      0.85 o
  -4  -6   3       18.69       17.82      0.46 o
  -3  -6   3       10.98       12.90      0.39 o
  -2  -6   3      162.19      170.43      1.99 o
  -1  -6   3      113.72      111.55      0.84 o
   0  -6   3       31.10       30.26      0.52 o
   1  -6   3       13.48       12.30      0.45 o
   2  -6   3       66.62       65.37      1.33 o
   3  -6   3      152.92      144.13      1.15 o
   4  -6   3        7.72        8.45      0.41 o
   5  -6   3        2.52        2.67      0.37 o
   6  -6   3        1.95        2.40      0.38 o
   7  -6   3        6.74        7.53      0.59 o
  -9  -5   3        4.17        4.79      0.42 o
  -8  -5   3        6.83        6.68      0.55 o
  -7  -5   3        7.61        7.85      0.38 o
  -6  -5   3      103.27      101.35      1.94 o
  -5  -5   3      126.50      128.42      1.03 o
  -4  -5   3      168.50      178.44      2.15 o
  -3  -5   3      166.98      161.29      4.35 o
  -2  -5   3      327.94      316.08      3.17 o
  -1  -5   3       94.74      112.96      0.78 o
   0  -5   3       50.37       50.31      0.59 o
   1  -5   3       71.11       67.93      0.90 o
   2  -5   3      211.84      223.37      2.06 o
   3  -5   3      195.22      188.93      2.78 o
   4  -5   3      161.69      161.48      0.79 o
   5  -5   3       70.36       66.63      0.76 o
   6  -5   3        9.02        8.81      0.35 o
   7  -5   3        5.61        5.73      0.34 o
  -9  -4   3       21.65       20.12      0.73 o
  -8  -4   3       22.83       20.59      1.08 o
  -7  -4   3        0.16        0.08      0.36 o
  -6  -4   3        4.31        4.76      0.31 o
  -5  -4   3      175.11      174.43      1.90 o
  -4  -4   3       16.88       22.17      0.44 o
  -3  -4   3       43.94       50.65      1.01 o
  -2  -4   3      383.81      415.60      5.84 o
  -1  -4   3       50.25       55.42      0.95 o
   0  -4   3       73.69      102.05      0.84 o
   1  -4   3      285.23      294.95      1.65 o
   2  -4   3       58.61       63.07      0.52 o
   3  -4   3      111.60      116.84      0.90 o
   4  -4   3      149.94      144.63      1.76 o
   5  -4   3        0.91        1.43      0.29 o
   6  -4   3       26.78       24.78      0.43 o
   7  -4   3        8.73        9.56      0.41 o
   8  -4   3        2.44        2.18      0.38 o
  -9  -3   3        1.36        1.19      0.35 o
  -8  -3   3       14.51       13.24      0.53 o
  -7  -3   3        9.57        8.57      0.35 o
  -6  -3   3      129.79      131.73      1.00 o
  -5  -3   3      163.37      166.66      2.35 o
  -4  -3   3      389.80      381.90      6.60 o
  -3  -3   3      237.72      229.63      2.92 o
  -2  -3   3      535.77      553.91      4.90 o
  -1  -3   3      197.50      183.01      0.99 o
   0  -3   3       63.96       73.18      1.06 o
   1  -3   3      140.47      146.02      0.75 o
   2  -3   3      384.57      409.82      4.26 o
   3  -3   3      395.73      383.67      3.88 o
   4  -3   3      178.59      172.19      1.73 o
   5  -3   3      133.25      131.40      0.56 o
   6  -3   3       20.06       20.28      0.42 o
   7  -3   3        8.82        9.12      0.35 o
   8  -3   3        5.37        6.06      0.37 o
 -10  -2   3        5.08        4.96      0.39 o
  -9  -2   3       10.68       10.81      0.45 o
  -8  -2   3       15.75       15.31      0.37 o
  -7  -2   3       17.10       16.42      0.39 o
  -6  -2   3       15.56       16.49      0.38 o
  -5  -2   3      206.13      211.02      2.47 o
  -4  -2   3      647.04      662.88     12.17 o
  -3  -2   3      134.15      141.66      1.85 o
  -2  -2   3      212.65      226.17      2.05 o
  -1  -2   3      223.96      242.83      1.73 o
   0  -2   3      336.70      344.91      2.32 o
   1  -2   3      392.82      385.80      4.90 o
   2  -2   3      590.52      616.61      3.97 o
   3  -2   3       65.31       69.65      0.91 o
   4  -2   3       93.49       91.12      0.65 o
   5  -2   3       47.00       43.85      0.92 o
   6  -2   3       86.12       82.48      0.46 o
   7  -2   3        3.62        3.04      0.33 o
   8  -2   3       10.82       10.74      0.41 o
 -10  -1   3        0.31        0.54      0.37 o
  -9  -1   3        2.54        2.74      0.43 o
  -8  -1   3       10.67       11.52      0.36 o
  -7  -1   3       58.52       59.33      0.50 o
  -6  -1   3      161.02      161.41      2.53 o
  -5  -1   3      167.90      177.18      4.32 o
  -4  -1   3      175.01      156.95      2.91 o
  -3  -1   3      123.82      127.52      0.66 o
  -2  -1   3      437.26      443.42      4.21 o
  -1  -1   3      564.23      546.85      8.62 o
   0  -1   3      552.71      586.56      5.13 o
   1  -1   3      822.95      922.03      6.05 o
   2  -1   3      194.03      201.89      1.36 o
   3  -1   3      227.74      229.58      1.74 o
   4  -1   3       43.41       39.22      0.37 o
   5  -1   3      106.83      104.94      1.10 o
   6  -1   3       15.73       15.98      0.33 o
   7  -1   3       16.82       17.43      0.37 o
   8  -1   3        9.39        8.60      0.36 o
 -10   0   3        4.39        4.01      0.37 o
  -9   0   3        0.44        0.64      0.37 o
  -8   0   3        0.30        0.94      0.35 o
  -7   0   3      128.61      128.39      1.60 o
  -6   0   3       41.40       38.77      0.39 o
  -5   0   3        4.08        4.24      0.32 o
  -4   0   3       78.14       84.23      1.18 o
  -3   0   3      237.88      262.00      3.96 o
  -2   0   3      192.51      202.67      2.68 o
  -1   0   3       13.79       11.45      0.45 o
   0   0   3     1156.81     1114.28     10.17 o
   1   0   3      654.83      628.00      2.97 o
   2   0   3     1542.43     1621.82     19.66 o
   3   0   3       28.55       28.81      0.83 o
   4   0   3        1.05        1.49      0.35 o
   5   0   3      119.38      113.00      1.92 o
   6   0   3       34.78       29.71      0.42 o
   7   0   3        0.03        0.04      0.50 o
   8   0   3        2.09        1.51      0.45 o
 -10   1   3        0.36        0.18      0.47 o
  -9   1   3        2.50        3.10      0.38 o
  -8   1   3       10.69       11.06      0.40 o
  -7   1   3       58.27       58.22      1.29 o
  -6   1   3      160.42      162.09      2.56 o
  -5   1   3      167.70      177.66      2.45 o
  -4   1   3      175.36      156.15      2.50 o
  -3   1   3      131.07      132.52      0.96 o
  -2   1   3      448.79      457.38      3.22 o
  -1   1   3      571.32      562.85      6.72 o
   0   1   3      553.56      601.16      4.76 o
   1   1   3      823.34      912.00      3.73 o
   2   1   3      192.16      195.89      2.53 o
   3   1   3      229.87      232.24      2.58 o
   4   1   3       44.02       38.06      0.82 o
   5   1   3      104.25      104.50      1.64 o
   6   1   3       15.05       15.43      0.45 o
   7   1   3       16.80       15.67      0.46 o
   8   1   3        9.31        9.03      0.70 o
 -10   2   3        5.09        4.98      0.43 o
  -9   2   3       10.31       10.45      0.58 o
  -8   2   3       15.99       15.42      0.54 o
  -7   2   3       17.29       16.74      0.74 o
  -6   2   3       16.17       19.08      0.52 o
  -5   2   3      204.40      201.46      2.51 o
  -4   2   3      645.89      670.99     10.49 o
  -3   2   3      132.35      141.00      1.12 o
  -2   2   3      215.67      231.30      2.74 o
  -1   2   3      232.94      253.31      2.21 o
   0   2   3      323.01      332.45      1.61 o
   1   2   3      379.81      377.45      3.60 o
   2   2   3      593.57      615.25      7.07 o
   3   2   3       67.76       73.91      0.66 o
   4   2   3       93.48       91.26      0.65 o
   5   2   3       47.29       44.14      0.65 o
   6   2   3       85.01       83.11      0.98 o
   7   2   3        3.25        2.28      0.47 o
   8   2   3       11.38       11.13      0.54 o
  -9   3   3        1.28        1.23      0.38 o
  -8   3   3       14.56       15.18      0.46 o
  -7   3   3        9.20        9.30      0.48 o
  -6   3   3      126.63      125.65      2.80 o
  -5   3   3      165.95      162.71      1.79 o
  -4   3   3      391.43      393.14      3.69 o
  -3   3   3      240.34      237.04      1.79 o
  -2   3   3      549.16      581.85      3.90 o
  -1   3   3      202.34      186.19      2.25 o
   0   3   3       64.71       74.01      0.61 o
   1   3   3      141.68      145.40      0.75 o
   2   3   3      387.67      415.62      4.37 o
   3   3   3      396.75      383.38      6.33 o
   4   3   3      176.89      167.81      1.41 o
   5   3   3      131.29      127.31      1.78 o
   6   3   3       19.29       19.11      1.13 o
   7   3   3        8.75        8.98      0.60 o
   8   3   3        5.24        5.44      0.46 o
  -9   4   3       21.61       20.90      0.59 o
  -8   4   3       23.18       20.04      0.42 o
  -7   4   3        0.19        0.58      0.46 o
  -6   4   3        4.65        4.73      0.35 o
  -5   4   3      175.82      176.73      2.64 o
  -4   4   3       16.70       22.47      0.45 o
  -3   4   3       43.67       51.55      0.59 o
  -2   4   3      390.63      440.40      3.15 o
  -1   4   3       54.73       63.88      0.65 o
   0   4   3       68.52       94.62      0.70 o
   1   4   3      273.89      281.75      1.60 o
   2   4   3       57.82       61.90      0.52 o
   3   4   3      113.83      114.57      1.36 o
   4   4   3      149.89      144.97      0.80 o
   5   4   3        0.98        0.89      0.36 o
   6   4   3       26.19       24.47      0.52 o
   7   4   3        8.96        8.58      0.87 o
   8   4   3        2.61        2.72      0.42 o
  -9   5   3        4.06        4.47      0.38 o
  -8   5   3        6.87        6.86      0.44 o
  -7   5   3        7.59        7.35      0.50 o
  -6   5   3      100.68       98.56      0.85 o
  -5   5   3      127.25      129.70      0.96 o
  -4   5   3      169.54      177.81      3.21 o
  -3   5   3      165.64      161.62      2.79 o
  -2   5   3      327.93      324.94      3.79 o
  -1   5   3       91.39      112.35      0.85 o
   0   5   3       50.01       48.47      0.65 o
   1   5   3       71.56       68.16      0.78 o
   2   5   3      214.41      228.31      1.82 o
   3   5   3      193.55      193.00      2.69 o
   4   5   3      160.96      156.76      1.58 o
   5   5   3       71.84       64.32      1.25 o
   6   5   3        9.19        9.04      0.40 o
   7   5   3        5.68        6.39      0.37 o
  -9   6   3       10.38        9.42      0.51 o
  -8   6   3        7.39        6.51      0.44 o
  -7   6   3        3.94        4.09      0.41 o
  -6   6   3       17.88       18.93      0.52 o
  -5   6   3      111.51      112.45      3.18 o
  -4   6   3       18.84       18.14      0.62 o
  -3   6   3       10.74       13.27      0.42 o
  -2   6   3      164.89      171.86      3.06 o
  -1   6   3      114.76      114.43      0.81 o
   0   6   3       30.34       27.76      0.66 o
   1   6   3       13.79       12.08      0.38 o
   2   6   3       66.49       63.12      1.05 o
   3   6   3      151.71      143.25      1.77 o
   4   6   3        7.94        8.23      0.56 o
   5   6   3        2.60        2.89      0.41 o
   6   6   3        2.09        2.20      0.38 o
   7   6   3        6.87        7.37      0.49 o
  -8   7   3        0.64        0.74      0.52 o
  -7   7   3        4.87        4.61      0.50 o
  -6   7   3        4.28        4.59      0.59 o
  -5   7   3      117.62      116.40      0.95 o
  -4   7   3       75.78       70.45      2.26 o
  -3   7   3       52.36       52.93      0.73 o
  -2   7   3      246.78      249.30      2.09 o
  -1   7   3      155.71      158.44      3.95 o
   0   7   3       24.03       22.81      0.52 o
   1   7   3       12.55       13.38      0.47 o
   2   7   3       68.38       69.18      1.12 o
   3   7   3       33.57       32.09      0.40 o
   4   7   3       28.96       28.77      0.52 o
   5   7   3       13.60       12.00      0.38 o
   6   7   3        6.37        6.36      0.45 o
   7   7   3        6.37        5.69      0.56 o
  -7   8   3        6.74        7.62      0.54 o
  -6   8   3        9.80       10.71      0.52 o
  -5   8   3       20.54       17.42      0.65 o
  -4   8   3        0.05        0.10      0.58 o
  -3   8   3        0.25        0.15      0.44 o
  -2   8   3      110.11      106.79      1.05 o
  -1   8   3      256.81      263.75      2.03 o
   0   8   3       65.50       65.06      1.27 o
   1   8   3       86.14       85.11      1.35 o
   2   8   3       98.40       94.81      1.05 o
   3   8   3       98.48       96.85      1.00 o
   4   8   3        7.99        6.62      0.40 o
   5   8   3       31.04       34.20      0.55 o
   6   8   3        1.58        2.27      0.41 o
  -7   9   3        2.56        2.32      0.47 o
  -6   9   3       13.87       13.20      0.61 o
  -5   9   3       40.11       38.98      0.83 o
  -4   9   3       47.16       47.70      0.80 o
  -3   9   3       21.60       21.47      0.68 o
  -2   9   3       10.88       12.20      0.55 o
  -1   9   3       41.64       47.52      0.76 o
   0   9   3       54.06       51.79      0.70 o
   1   9   3       52.91       53.69      1.06 o
   2   9   3       29.72       29.54      0.52 o
   3   9   3        5.22        6.67      0.51 o
   4   9   3        1.05        1.16      0.48 o
   5   9   3        0.86        1.04      0.48 o
  -6  10   3        5.61        6.41      0.60 o
  -5  10   3       18.27       19.89      0.60 o
  -4  10   3       25.29       26.77      0.77 o
  -3  10   3        3.20        3.20      0.65 o
  -2  10   3       53.26       55.32      0.98 o
  -1  10   3       80.96       76.63      0.80 o
   0  10   3       49.35       48.42      0.68 o
   1  10   3       39.49       38.04      0.58 o
   2  10   3       33.81       34.95      0.58 o
   3  10   3       18.61       17.88      0.71 o
   4  10   3        3.34        3.78      0.67 o
  -4  11   3       22.83       22.13      0.76 o
  -3  11   3        7.74        8.46      0.72 o
  -2  11   3        1.96        1.07      0.73 o
  -1  11   3        0.16        0.75      0.54 o
   0  11   3        8.02        7.39      0.60 o
   1  11   3       16.08       14.34      0.59 o
   2  11   3        6.03        7.30      0.56 o
   3  11   3        1.14        1.85      1.11 o
  -2  12   3       14.37       12.60      0.99 o
  -1  12   3       13.04       12.36      0.72 o
   0  12   3       23.09       20.53      4.17 o
   1  12   3       13.46       13.76      0.64 o
  -4 -11   4       18.14       16.99      0.54 o
  -3 -11   4        3.10        3.01      0.57 o
  -2 -11   4        5.95        5.49      0.57 o
  -1 -11   4        2.63        2.61      0.67 o
   0 -11   4        3.29        3.26      0.69 o
   1 -11   4        1.04        2.34      0.59 o
   2 -11   4        7.15        8.87      0.52 o
  -5 -10   4        6.19        6.33      0.41 o
  -4 -10   4        8.64        8.91      0.44 o
  -3 -10   4        8.01        8.14      0.55 o
  -2 -10   4        4.49        4.88      0.47 o
  -1 -10   4       57.14       54.67      1.75 o
   0 -10   4       55.99       55.62      0.81 o
   1 -10   4       27.74       25.99      0.55 o
   2 -10   4       16.34       15.67      0.58 o
   3 -10   4        7.50        9.81      0.91 o
   4 -10   4        3.38        3.78      0.39 o
  -7  -9   4        2.12        2.12      0.39 o
  -6  -9   4        3.59        4.23      0.43 o
  -5  -9   4       17.34       19.23      0.42 o
  -4  -9   4       53.17       52.36      0.52 o
  -3  -9   4       69.54       66.68      0.64 o
  -2  -9   4       11.46       11.67      0.44 o
  -1  -9   4       24.43       22.30      0.60 o
   0  -9   4       30.48       30.82      0.70 o
   1  -9   4        3.54        2.47      0.54 o
   2  -9   4       13.06       12.69      0.54 o
   3  -9   4       16.47       17.06      0.57 o
   4  -9   4        6.76        6.51      0.35 o
   5  -9   4        6.75        7.10      0.58 o
  -7  -8   4        7.99        7.99      0.43 o
  -6  -8   4        2.86        3.69      0.35 o
  -5  -8   4        0.07        0.00      0.34 o
  -4  -8   4        9.22        8.83      0.38 o
  -3  -8   4        9.91       10.49      0.43 o
  -2  -8   4       26.97       28.56      0.81 o
  -1  -8   4      162.82      157.43      2.24 o
   0  -8   4      129.32      127.46      1.81 o
   1  -8   4       32.85       31.24      0.56 o
   2  -8   4       15.41       14.08      0.46 o
   3  -8   4        6.99        5.59      0.43 o
   4  -8   4        8.43        8.72      0.40 o
   5  -8   4        2.70        2.89      0.37 o
  -8  -7   4        1.51        1.64      0.41 o
  -7  -7   4        8.91        7.47      0.34 o
  -6  -7   4       10.76       10.55      0.34 o
  -5  -7   4       28.37       27.12      0.57 o
  -4  -7   4       86.65       83.19      1.20 o
  -3  -7   4      174.02      165.99      2.82 o
  -2  -7   4       79.27       79.60      0.70 o
  -1  -7   4       90.44       84.13      0.71 o
   0  -7   4       83.60       84.48      0.73 o
   1  -7   4       72.71       73.10      0.64 o
   2  -7   4      100.85      103.94      1.24 o
   3  -7   4       56.52       56.04      0.68 o
   4  -7   4        0.29        0.87      0.37 o
   5  -7   4        8.43        8.32      0.37 o
   6  -7   4       14.00       13.65      0.38 o
  -8  -6   4        8.01        7.11      0.63 o
  -7  -6   4       31.56       30.82      0.61 o
  -6  -6   4       16.38       16.55      0.40 o
  -5  -6   4        1.72        2.09      0.32 o
  -4  -6   4       60.18       62.27      0.74 o
  -3  -6   4        3.54        4.14      0.36 o
  -2  -6   4      163.63      169.65      1.36 o
  -1  -6   4      143.40      134.58      0.81 o
   0  -6   4       92.59       86.83      3.28 o
   1  -6   4       10.86       10.35      0.36 o
   2  -6   4       82.92       82.13      1.19 o
   3  -6   4       45.97       44.88      0.60 o
   4  -6   4       22.04       21.87      0.40 o
   5  -6   4       13.95       14.31      0.34 o
   6  -6   4        0.54        0.37      0.43 o
  -9  -5   4        1.07        1.33      0.36 o
  -8  -5   4        0.83        1.08      0.34 o
  -7  -5   4       31.08       28.89      0.39 o
  -6  -5   4       22.89       22.85      1.01 o
  -5  -5   4       94.48       95.38      0.82 o
  -4  -5   4       59.12       58.84      5.46 o
  -3  -5   4       36.41       35.83      0.43 o
  -2  -5   4       39.21       29.87      0.56 o
  -1  -5   4       94.28       95.08      1.04 o
   0  -5   4       42.37       42.72      0.60 o
   1  -5   4       51.26       49.61      0.57 o
   2  -5   4      124.14      124.10      1.44 o
   3  -5   4      289.71      287.84      2.16 o
   4  -5   4       73.54       69.30      0.79 o
   5  -5   4       38.47       38.31      0.41 o
   6  -5   4       11.38       11.85      0.37 o
   7  -5   4        1.19        1.40      0.33 o
  -9  -4   4        1.84        2.83      0.36 o
  -8  -4   4       32.75       31.46      0.43 o
  -7  -4   4       76.35       75.44      1.41 o
  -6  -4   4       97.47       97.64      1.66 o
  -5  -4   4       56.04       54.46      0.76 o
  -4  -4   4       61.84       65.75      1.27 o
  -3  -4   4       36.82       37.96      0.50 o
  -2  -4   4       49.68       47.19      0.56 o
  -1  -4   4       93.55       95.83      2.68 o
   0  -4   4       97.37       91.94      1.80 o
   1  -4   4      128.46      125.46      1.01 o
   2  -4   4      131.38      135.75      0.68 o
   3  -4   4       81.83       77.67      1.38 o
   4  -4   4       26.67       25.12      0.74 o
   5  -4   4       19.71       20.38      0.40 o
   6  -4   4        3.76        4.21      0.32 o
   7  -4   4        8.13        7.93      0.41 o
  -9  -3   4        0.01        0.58      0.44 o
  -8  -3   4        3.76        4.75      0.42 o
  -7  -3   4       17.51       18.79      0.81 o
  -6  -3   4       89.61       91.08      0.91 o
  -5  -3   4      128.26      133.61      2.32 o
  -4  -3   4      135.39      142.61      2.12 o
  -3  -3   4      291.58      318.05      2.82 o
  -2  -3   4       59.47       60.44      0.58 o
  -1  -3   4       27.82       25.80      0.51 o
   0  -3   4       86.61      100.04      0.71 o
   1  -3   4        3.07        2.31      0.51 o
   2  -3   4        6.17        6.30      0.34 o
   3  -3   4      382.25      362.92      4.11 o
   4  -3   4      357.67      348.65      1.31 o
   5  -3   4        9.03        9.90      0.35 o
   6  -3   4       28.00       27.74      0.39 o
   7  -3   4        8.65        9.22      0.33 o
 -10  -2   4        0.18        0.13      0.46 o
  -9  -2   4        6.78        6.34      0.37 o
  -8  -2   4       37.75       36.41      0.48 o
  -7  -2   4       71.73       67.49      1.55 o
  -6  -2   4      141.25      134.80      3.24 o
  -5  -2   4       55.22       51.98      0.60 o
  -4  -2   4       96.89      104.50      1.60 o
  -3  -2   4       77.00       91.75      1.24 o
  -2  -2   4       10.77       12.51      0.39 o
  -1  -2   4      214.69      235.22      1.92 o
   0  -2   4      606.31      649.12      7.10 o
   1  -2   4      728.43      722.09     12.13 o
   2  -2   4      119.47      107.57      3.16 o
   3  -2   4      164.89      163.32      1.33 o
   4  -2   4        4.83        3.78      0.33 o
   5  -2   4       36.05       33.31      0.78 o
   6  -2   4       23.95       23.20      0.36 o
   7  -2   4       17.13       17.62      0.42 o
   8  -2   4        2.68        2.81      0.54 o
 -10  -1   4        1.34        1.57      0.41 o
  -9  -1   4        8.53        8.51      0.41 o
  -8  -1   4        1.71        2.12      0.40 o
  -7  -1   4       13.58       13.63      0.44 o
  -6  -1   4      104.00      104.17      1.09 o
  -5  -1   4      194.58      198.20      3.06 o
  -4  -1   4      378.26      368.45      5.36 o
  -3  -1   4      243.89      253.01      3.49 o
  -2  -1   4       13.82       17.74      0.41 o
  -1  -1   4      180.59      193.47      2.00 o
   0  -1   4      953.31      991.22      9.82 o
   1  -1   4       66.96       66.77      0.65 o
   2  -1   4       23.43       26.13      0.45 o
   3  -1   4       36.59       36.81      0.40 o
   4  -1   4       79.35       76.13      0.81 o
   5  -1   4        3.13        3.16      0.32 o
   6  -1   4       22.02       21.59      0.58 o
   7  -1   4       22.30       23.73      0.48 o
   8  -1   4       14.13       13.85      0.58 o
 -10   0   4        0.11        0.33      0.40 o
  -9   0   4       21.04       20.89      1.14 o
  -8   0   4       35.70       37.13      1.63 o
  -7   0   4       33.90       35.43      1.19 o
  -6   0   4       30.40       24.38      0.42 o
  -5   0   4       25.61       25.20      0.40 o
  -4   0   4        7.23        4.63      0.32 o
  -3   0   4      100.88       99.23      1.43 o
  -2   0   4        9.18       11.58      0.41 o
  -1   0   4       24.80       19.83      0.39 o
   0   0   4     1768.78     1793.90     16.55 o
   1   0   4     1552.22     1581.08     32.59 o
   2   0   4       25.47       22.97      0.39 o
   3   0   4      157.91      152.73      1.14 o
   4   0   4       11.74        9.30      0.42 o
   5   0   4        8.02        7.44      0.36 o
   6   0   4       46.78       47.50      0.58 o
   7   0   4       47.36       45.93      1.15 o
   8   0   4        2.61        3.40      0.39 o
 -10   1   4        1.45        0.98      0.38 o
  -9   1   4        8.54        8.27      0.40 o
  -8   1   4        1.72        1.33      0.38 o
  -7   1   4       13.49       12.94      0.38 o
  -6   1   4      105.18      103.75      1.98 o
  -5   1   4      192.86      190.86      1.22 o
  -4   1   4      381.11      375.69      6.88 o
  -3   1   4      254.15      265.25      2.04 o
  -2   1   4       16.26       20.99      0.42 o
  -1   1   4      186.44      198.93      1.81 o
   0   1   4      955.80     1019.05     11.33 o
   1   1   4       67.17       66.40      0.66 o
   2   1   4       23.83       26.05      0.55 o
   3   1   4       36.87       36.78      0.52 o
   4   1   4       76.12       71.39      1.62 o
   5   1   4        2.46        2.76      0.35 o
   6   1   4       23.15       24.08      0.47 o
   7   1   4       22.17       22.23      0.78 o
   8   1   4       14.03       14.34      0.66 o
 -10   2   4        0.22        0.77      0.44 o
  -9   2   4        6.91        7.05      0.35 o
  -8   2   4       37.20       36.73      0.92 o
  -7   2   4       70.38       67.77      1.20 o
  -6   2   4      139.14      132.93      2.06 o
  -5   2   4       53.69       50.55      0.80 o
  -4   2   4       97.40      105.04      1.62 o
  -3   2   4       75.98       89.14      0.69 o
  -2   2   4       12.21       14.61      0.37 o
  -1   2   4      222.19      235.75      3.69 o
   0   2   4      606.33      644.14      5.16 o
   1   2   4      723.81      713.58      6.38 o
   2   2   4      115.40      105.36      0.71 o
   3   2   4      161.91      153.10      3.02 o
   4   2   4        4.62        4.17      0.41 o
   5   2   4       35.80       34.93      0.50 o
   6   2   4       23.96       23.34      0.83 o
   7   2   4       16.79       16.75      0.52 o
   8   2   4        2.65        2.46      0.42 o
  -9   3   4        0.01        0.88      0.39 o
  -8   3   4        3.77        4.65      0.39 o
  -7   3   4       17.41       17.64      0.42 o
  -6   3   4       90.79       92.82      1.01 o
  -5   3   4      127.06      133.29      3.14 o
  -4   3   4      138.52      145.18      1.96 o
  -3   3   4      301.94      336.70      4.54 o
  -2   3   4       63.95       63.58      0.65 o
  -1   3   4       29.96       27.75      0.43 o
   0   3   4       87.50       99.61      0.78 o
   1   3   4        3.12        2.19      0.32 o
   2   3   4        6.72        7.13      0.36 o
   3   3   4      384.98      362.75      4.70 o
   4   3   4      353.73      343.20      5.79 o
   5   3   4        8.85        9.02      0.44 o
   6   3   4       29.23       29.32      0.56 o
   7   3   4        8.37        8.78      0.45 o
  -9   4   4        1.89        2.47      0.34 o
  -8   4   4       31.57       30.12      0.68 o
  -7   4   4       76.95       75.81      0.63 o
  -6   4   4       97.53       94.03      2.14 o
  -5   4   4       54.29       52.76      0.49 o
  -4   4   4       62.42       69.36      0.93 o
  -3   4   4       36.15       37.42      0.48 o
  -2   4   4       48.91       45.14      0.49 o
  -1   4   4       93.27       99.53      1.08 o
   0   4   4      101.17       97.13      0.98 o
   1   4   4      124.58      122.57      1.34 o
   2   4   4      129.70      127.98      2.22 o
   3   4   4       82.42       76.91      1.78 o
   4   4   4       26.01       23.86      0.53 o
   5   4   4       19.57       19.81      0.44 o
   6   4   4        3.56        3.68      0.51 o
   7   4   4        7.73        7.84      0.42 o
  -9   5   4        1.00        0.82      0.41 o
  -8   5   4        0.84        0.99      0.43 o
  -7   5   4       30.77       30.24      0.56 o
  -6   5   4       23.43       22.92      1.29 o
  -5   5   4       95.08       97.87      0.65 o
  -4   5   4       59.47       62.07      0.61 o
  -3   5   4       35.36       35.22      0.88 o
  -2   5   4       38.05       30.31      0.47 o
  -1   5   4       93.24       92.41      2.08 o
   0   5   4       41.91       41.15      0.78 o
   1   5   4       52.07       49.52      0.59 o
   2   5   4      124.71      123.56      0.66 o
   3   5   4      291.86      286.18      1.06 o
   4   5   4       73.59       68.76      1.49 o
   5   5   4       39.08       37.98      0.72 o
   6   5   4       11.52       12.49      0.80 o
   7   5   4        1.07        0.33      0.50 o
  -8   6   4        7.64        7.40      0.47 o
  -7   6   4       31.95       32.65      0.69 o
  -6   6   4       17.16       18.68      1.47 o
  -5   6   4        1.60        1.18      0.45 o
  -4   6   4       60.36       61.43      0.90 o
  -3   6   4        3.45        4.01      0.45 o
  -2   6   4      163.12      166.29      2.64 o
  -1   6   4      141.84      131.95      1.96 o
   0   6   4       91.46       91.31      0.70 o
   1   6   4       10.49       10.18      0.42 o
   2   6   4       85.48       83.68      0.57 o
   3   6   4       47.49       47.98      0.70 o
   4   6   4       21.54       21.49      1.21 o
   5   6   4       13.84       14.63      0.47 o
   6   6   4        0.48        0.97      0.56 o
  -8   7   4        1.49        2.22      0.52 o
  -7   7   4        8.65        8.29      0.63 o
  -6   7   4       11.08       11.95      0.51 o
  -5   7   4       28.95       27.86      0.66 o
  -4   7   4       86.50       80.51      3.41 o
  -3   7   4      171.52      175.97      0.90 o
  -2   7   4       76.86       75.99      0.79 o
  -1   7   4       91.32       88.16      0.74 o
   0   7   4       83.62       84.89      1.33 o
   1   7   4       73.48       71.81      0.59 o
   2   7   4      101.06      101.31      1.71 o
   3   7   4       56.91       58.28      0.95 o
   4   7   4        0.35        0.29      0.48 o
   5   7   4        8.14        7.90      0.41 o
   6   7   4       14.05       13.91      0.90 o
  -7   8   4        7.95        8.01      0.53 o
  -6   8   4        2.79        3.45      0.72 o
  -5   8   4        0.08        0.37      0.51 o
  -4   8   4        9.26        9.13      0.62 o
  -3   8   4       10.20       10.78      0.52 o
  -2   8   4       27.03       28.90      0.72 o
  -1   8   4      161.74      161.18      1.52 o
   0   8   4      128.39      126.95      2.29 o
   1   8   4       34.23       33.73      0.57 o
   2   8   4       16.35       14.99      0.39 o
   3   8   4        7.56        7.07      0.44 o
   4   8   4        8.26        8.23      0.46 o
   5   8   4        2.70        3.11      0.46 o
  -7   9   4        2.17        2.75      0.56 o
  -6   9   4        3.53        3.93      0.64 o
  -5   9   4       17.29       19.25      0.57 o
  -4   9   4       53.65       50.65      0.69 o
  -3   9   4       69.70       66.11      0.84 o
  -2   9   4       11.40       11.15      0.52 o
  -1   9   4       24.99       25.82      0.69 o
   0   9   4       30.75       31.44      0.72 o
   1   9   4        3.57        4.18      0.83 o
   2   9   4       13.30       14.10      0.73 o
   3   9   4       16.22       16.74      0.45 o
   4   9   4        6.15        5.96      0.51 o
   5   9   4        6.30        6.78      0.52 o
  -5  10   4        6.06        6.80      0.65 o
  -4  10   4        8.52        9.44      0.65 o
  -3  10   4        8.23        9.67      0.95 o
  -2  10   4        4.08        4.46      0.50 o
  -1  10   4       55.96       53.48      0.71 o
   0  10   4       56.58       55.70      0.79 o
   1  10   4       28.53       28.02      0.70 o
   2  10   4       15.84       16.16      0.59 o
   3  10   4        7.53        8.56      0.74 o
   4  10   4        3.34        3.37      0.64 o
  -4  11   4       18.17       17.39      0.79 o
  -3  11   4        3.51        3.25      0.56 o
  -2  11   4        6.46        6.17      0.57 o
  -1  11   4        2.77        2.87      0.67 o
   0  11   4        3.40        4.37      1.01 o
   1  11   4        1.00        2.05      0.59 o
   2  11   4        7.16        9.12      0.59 o
  -3 -11   5        1.67        1.74      0.60 o
  -2 -11   5        5.88        5.48      0.57 o
  -1 -11   5       10.15        9.34      0.58 o
   0 -11   5        7.94        7.13      0.55 o
   1 -11   5        0.35       -0.47      0.69 o
  -5 -10   5        5.09        4.53      0.54 o
  -4 -10   5        3.62        4.29      0.48 o
  -3 -10   5        3.99        4.25      0.43 o
  -2 -10   5       12.76       12.48      0.50 o
  -1 -10   5       28.45       29.94      0.90 o
   0 -10   5       40.88       41.39      2.91 o
   1 -10   5       34.92       35.41      2.13 o
   2 -10   5       11.64       12.43      0.67 o
   3 -10   5        2.20        2.30      0.43 o
  -6  -9   5        7.26        8.08      0.39 o
  -5  -9   5        9.79       10.34      0.40 o
  -4  -9   5       20.13       19.45      0.49 o
  -3  -9   5       39.50       36.13      0.72 o
  -2  -9   5       35.69       33.86      0.55 o
  -1  -9   5       26.10       26.86      0.72 o
   0  -9   5        6.99        6.57      0.47 o
   1  -9   5        9.88        9.55      0.55 o
   2  -9   5       16.73       18.25      0.66 o
   3  -9   5        5.06        6.91      0.55 o
   4  -9   5        4.76        4.66      0.43 o
  -7  -8   5       11.01       10.90      0.37 o
  -6  -8   5       10.85       11.33      0.36 o
  -5  -8   5        8.17        8.88      0.39 o
  -4  -8   5        7.00        5.48      0.48 o
  -3  -8   5        3.89        3.93      0.43 o
  -2  -8   5        2.40        2.48      0.46 o
  -1  -8   5      103.99       98.71      0.77 o
   0  -8   5      100.29       99.29      2.19 o
   1  -8   5       59.61       61.47      0.66 o
   2  -8   5        9.26        9.56      0.49 o
   3  -8   5        2.97        3.21      0.45 o
   4  -8   5        2.15        2.36      0.44 o
   5  -8   5        4.83        5.32      0.39 o
  -8  -7   5        1.35        1.38      0.35 o
  -7  -7   5        5.24        4.70      0.34 o
  -6  -7   5        1.11        1.71      0.29 o
  -5  -7   5       20.80       21.29      0.43 o
  -4  -7   5      139.67      139.07      1.61 o
  -3  -7   5      186.39      173.16      4.99 o
  -2  -7   5      138.83      145.80      1.06 o
  -1  -7   5       12.13       11.08      0.48 o
   0  -7   5       19.88       20.54      0.56 o
   1  -7   5        2.53        3.04      0.47 o
   2  -7   5       26.96       27.96      0.54 o
   3  -7   5        1.48        1.81      0.37 o
   4  -7   5       14.67       14.24      0.35 o
   5  -7   5       16.16       15.67      0.60 o
  -8  -6   5       21.57       19.78      0.60 o
  -7  -6   5       37.27       34.88      2.89 o
  -6  -6   5        4.15        4.39      0.56 o
  -5  -6   5       11.02       11.21      0.41 o
  -4  -6   5        4.18        4.63      0.40 o
  -3  -6   5       54.17       51.43      0.57 o
  -2  -6   5        8.55        8.96      0.46 o
  -1  -6   5      149.63      139.65      1.61 o
   0  -6   5      240.16      230.86      6.45 o
   1  -6   5      177.38      172.00      2.34 o
   2  -6   5       18.81       17.95      0.58 o
   3  -6   5       11.16       12.25      0.74 o
   4  -6   5       11.44       12.03      0.36 o
   5  -6   5        1.96        1.91      0.30 o
   6  -6   5        3.51        4.21      0.33 o
  -9  -5   5       10.13       10.07      0.38 o
  -8  -5   5        7.43        6.56      0.34 o
  -7  -5   5       19.89       20.35      0.39 o
  -6  -5   5        5.12        5.93      0.37 o
  -5  -5   5       31.67       32.37      0.47 o
  -4  -5   5      206.89      201.52     22.00 o
  -3  -5   5      202.15      193.90      0.87 o
  -2  -5   5       45.56       41.73      0.55 o
  -1  -5   5        7.67        8.28      0.44 o
   0  -5   5       17.11       15.51      0.47 o
   1  -5   5       12.08       12.14      0.69 o
   2  -5   5      511.98      494.70      5.51 o
   3  -5   5       52.34       49.38      0.84 o
   4  -5   5       31.44       30.99      0.87 o
   5  -5   5       30.42       28.58      0.57 o
   6  -5   5        7.51        7.96      0.66 o
  -9  -4   5        0.64        1.79      0.45 o
  -8  -4   5       54.26       52.99      0.61 o
  -7  -4   5       46.57       41.80      0.66 o
  -6  -4   5       29.94       27.22      0.60 o
  -5  -4   5        6.32        6.34      0.37 o
  -4  -4   5       18.54       17.88      0.40 o
  -3  -4   5       25.81       27.53      0.71 o
  -2  -4   5        3.08        3.32      0.30 o
  -1  -4   5       67.65       69.18      1.29 o
   0  -4   5      103.69       93.27      2.21 o
   1  -4   5      420.13      406.44      6.55 o
   2  -4   5      119.13      115.65      4.28 o
   3  -4   5        2.14        3.40      0.35 o
   4  -4   5       20.45       24.13      0.57 o
   5  -4   5       13.74       13.11      0.42 o
   6  -4   5        7.19        7.39      0.44 o
   7  -4   5        0.83        0.86      0.40 o
  -9  -3   5       10.49       11.22      0.40 o
  -8  -3   5        6.84        7.83      0.37 o
  -7  -3   5       10.77       11.61      0.49 o
  -6  -3   5       41.83       38.83      0.83 o
  -5  -3   5       44.74       48.21      0.49 o
  -4  -3   5       66.76       62.13      1.50 o
  -3  -3   5      133.80      134.20      2.76 o
  -2  -3   5      213.18      203.65      3.24 o
  -1  -3   5      119.12      115.90      2.28 o
   0  -3   5        2.28        1.54      0.41 o
   1  -3   5       15.78       14.72      0.41 o
   2  -3   5      246.56      236.55      1.83 o
   3  -3   5      152.53      141.65      1.54 o
   4  -3   5       76.08       71.28      0.89 o
   5  -3   5       21.51       21.82      0.37 o
   6  -3   5       16.25       17.30      0.47 o
   7  -3   5        3.18        2.86      0.37 o
  -9  -2   5        3.04        3.21      0.37 o
  -8  -2   5       38.05       39.26      0.77 o
  -7  -2   5       50.51       50.80      1.07 o
  -6  -2   5      104.82       97.98      1.43 o
  -5  -2   5       19.53       18.78      0.49 o
  -4  -2   5       68.85       81.02      0.90 o
  -3  -2   5       84.37       81.80      1.52 o
  -2  -2   5       48.03       51.51      0.53 o
  -1  -2   5      105.44       95.59      1.74 o
   0  -2   5      107.20      108.29      0.68 o
   1  -2   5      216.64      212.93      1.52 o
   2  -2   5      150.51      138.53      4.47 o
   3  -2   5        9.84       10.16      0.37 o
   4  -2   5       51.25       49.40      0.76 o
   5  -2   5       22.95       24.02      0.52 o
   6  -2   5        3.85        4.20      0.32 o
   7  -2   5        8.43        9.34      0.39 o
 -10  -1   5        0.74        0.99      0.45 o
  -9  -1   5        2.30        2.51      0.39 o
  -8  -1   5        0.62        1.40      0.36 o
  -7  -1   5        7.70        7.15      0.42 o
  -6  -1   5       24.29       25.26      0.82 o
  -5  -1   5      172.88      169.63      1.94 o
  -4  -1   5       83.54       86.25      1.20 o
  -3  -1   5      336.36      307.25      5.45 o
  -2  -1   5      488.92      501.11      4.97 o
  -1  -1   5      223.99      215.96      3.85 o
   0  -1   5       31.87       37.52      0.52 o
   1  -1   5      194.82      194.99      2.90 o
   2  -1   5       10.66       11.47      0.36 o
   3  -1   5       59.91       55.39      1.44 o
   4  -1   5      187.52      186.50      1.62 o
   5  -1   5       28.33       28.17      0.52 o
   6  -1   5        1.59        1.95      0.42 o
   7  -1   5        1.14        1.66      0.37 o
 -10   0   5        0.34        0.57      0.37 o
  -9   0   5        3.12        3.87      0.44 o
  -8   0   5        9.48        9.53      0.53 o
  -7   0   5       66.46       66.66      1.11 o
  -6   0   5      312.47      315.87      4.12 o
  -5   0   5       27.38       25.51      0.81 o
  -4   0   5      125.54      152.47      1.41 o
  -3   0   5      274.63      274.15      2.68 o
  -2   0   5        0.38        0.63      0.28 o
  -1   0   5       80.73       72.49      0.76 o
   0   0   5      287.69      284.75      2.38 o
   1   0   5       48.22       48.42      0.87 o
   2   0   5        1.35        1.21      0.27 o
   3   0   5       11.24       12.45      0.38 o
   4   0   5       13.50       15.64      0.39 o
   5   0   5        8.72       10.36      0.37 o
   6   0   5        1.74        2.06      0.42 o
   7   0   5       33.92       31.03      0.60 o
 -10   1   5        0.76        0.56      0.38 o
  -9   1   5        2.19        2.36      0.49 o
  -8   1   5        0.61        0.68      0.36 o
  -7   1   5        7.64        7.68      0.38 o
  -6   1   5       24.20       25.16      0.42 o
  -5   1   5      172.59      170.55      0.77 o
  -4   1   5       86.21       90.24      1.08 o
  -3   1   5      343.30      313.95      6.49 o
  -2   1   5      493.95      502.71      7.16 o
  -1   1   5      224.55      217.66      1.90 o
   0   1   5       32.10       37.69      0.87 o
   1   1   5      194.70      193.13      1.73 o
   2   1   5       10.19       11.04      0.33 o
   3   1   5       58.44       56.28      0.57 o
   4   1   5      187.96      185.42      2.45 o
   5   1   5       27.82       27.71      0.46 o
   6   1   5        1.29        1.33      0.33 o
   7   1   5        1.15        2.27      0.48 o
  -9   2   5        2.82        3.59      0.51 o
  -8   2   5       38.20       39.97      0.85 o
  -7   2   5       49.63       49.93      0.75 o
  -6   2   5      103.72       96.75      3.43 o
  -5   2   5       19.83       18.89      0.48 o
  -4   2   5       68.45       81.37      0.52 o
  -3   2   5       83.81       82.50      1.10 o
  -2   2   5       45.36       48.11      0.65 o
  -1   2   5      109.07      100.13      1.18 o
   0   2   5      103.37      107.01      0.59 o
   1   2   5      215.83      217.01      1.80 o
   2   2   5      146.80      136.89      1.19 o
   3   2   5        8.79        8.65      0.34 o
   4   2   5       52.10       50.88      0.45 o
   5   2   5       22.97       23.29      0.42 o
   6   2   5        4.08        4.24      0.37 o
   7   2   5        8.39        8.67      0.45 o
  -9   3   5       10.47       11.68      0.99 o
  -8   3   5        6.91        7.95      0.46 o
  -7   3   5       10.92       11.04      0.37 o
  -6   3   5       41.10       38.00      0.60 o
  -5   3   5       44.31       47.76      0.62 o
  -4   3   5       68.30       67.07      1.43 o
  -3   3   5      136.29      138.31      0.85 o
  -2   3   5      220.06      206.73      3.03 o
  -1   3   5      121.94      122.73      1.21 o
   0   3   5        2.32        1.62      0.34 o
   1   3   5       15.81       14.75      0.38 o
   2   3   5      248.85      239.06      1.48 o
   3   3   5      149.95      139.00      0.86 o
   4   3   5       75.25       71.64      1.34 o
   5   3   5       21.23       20.69      0.38 o
   6   3   5       15.95       16.92      0.74 o
   7   3   5        3.24        2.83      0.35 o
  -9   4   5        0.55        0.98      0.45 o
  -8   4   5       54.86       53.06      1.70 o
  -7   4   5       46.68       43.98      0.46 o
  -6   4   5       28.24       24.63      0.38 o
  -5   4   5        6.00        6.14      0.35 o
  -4   4   5       18.94       18.38      0.49 o
  -3   4   5       25.41       27.58      0.48 o
  -2   4   5        3.06        4.08      0.36 o
  -1   4   5       68.81       72.83      0.74 o
   0   4   5      101.99       91.56      1.54 o
   1   4   5      423.30      410.80      3.88 o
   2   4   5      118.38      117.39      2.00 o
   3   4   5        1.72        2.19      0.36 o
   4   4   5       20.67       21.55      0.42 o
   5   4   5       13.68       12.82      0.61 o
   6   4   5        6.99        6.25      0.37 o
   7   4   5        0.74        1.20      0.42 o
  -9   5   5       10.21        9.88      0.50 o
  -8   5   5        7.51        7.09      0.51 o
  -7   5   5       20.12       21.82      0.48 o
  -6   5   5        4.65        4.82      0.43 o
  -5   5   5       30.76       32.59      0.49 o
  -4   5   5      204.83      208.24      0.85 o
  -3   5   5      197.70      185.28      1.93 o
  -2   5   5       45.07       41.16      0.55 o
  -1   5   5        8.58        9.12      0.47 o
   0   5   5       17.63       16.19      0.47 o
   1   5   5       12.08       12.62      0.38 o
   2   5   5      516.27      493.95      7.33 o
   3   5   5       51.30       48.96      0.56 o
   4   5   5       29.92       28.32      0.46 o
   5   5   5       30.16       26.98      0.52 o
   6   5   5        7.76        7.90      0.47 o
  -8   6   5       22.32       20.68      0.60 o
  -7   6   5       38.01       38.49      0.78 o
  -6   6   5        3.64        3.13      0.40 o
  -5   6   5       10.58        9.63      0.71 o
  -4   6   5        4.35        4.56      0.45 o
  -3   6   5       53.66       50.76      0.72 o
  -2   6   5        8.76        9.16      0.40 o
  -1   6   5      153.86      143.82      1.15 o
   0   6   5      241.42      235.74      2.12 o
   1   6   5      179.84      174.71      2.80 o
   2   6   5       19.88       18.89      0.66 o
   3   6   5       10.57       10.42      0.50 o
   4   6   5       11.27       11.79      0.41 o
   5   6   5        1.97        2.30      0.43 o
   6   6   5        3.35        4.69      0.54 o
  -8   7   5        1.34        1.54      0.65 o
  -7   7   5        5.31        4.82      0.52 o
  -6   7   5        1.00        2.48      0.57 o
  -5   7   5       20.44       20.74      0.43 o
  -4   7   5      138.24      140.08      0.81 o
  -3   7   5      183.21      168.45      2.92 o
  -2   7   5      136.20      139.35      2.79 o
  -1   7   5       12.51       11.51      0.49 o
   0   7   5       20.42       20.34      0.47 o
   1   7   5        2.45        2.41      0.38 o
   2   7   5       27.91       27.45      0.43 o
   3   7   5        1.17        0.74      0.39 o
   4   7   5       14.26       14.22      0.70 o
   5   7   5       15.82       15.36      0.46 o
  -7   8   5       11.27       10.12      0.58 o
  -6   8   5       11.37       11.76      0.91 o
  -5   8   5        8.22        9.35      0.61 o
  -4   8   5        6.82        6.43      0.48 o
  -3   8   5        3.78        4.02      0.43 o
  -2   8   5        2.19        1.68      0.40 o
  -1   8   5      106.61      102.88      1.00 o
   0   8   5      101.81      101.60      0.93 o
   1   8   5       59.68       59.21      1.15 o
   2   8   5        9.07        9.30      0.42 o
   3   8   5        2.79        3.36      0.36 o
   4   8   5        2.08        2.57      0.48 o
   5   8   5        4.89        5.14      0.50 o
  -6   9   5        7.36        9.24      0.71 o
  -5   9   5       10.17       11.06      0.65 o
  -4   9   5       19.50       18.06      1.04 o
  -3   9   5       38.44       36.75      1.08 o
  -2   9   5       36.14       34.76      0.63 o
  -1   9   5       26.77       29.37      0.62 o
   0   9   5        6.90        7.17      0.48 o
   1   9   5        9.76        9.15      0.48 o
   2   9   5       16.09       16.73      0.55 o
   3   9   5        4.73        6.34      0.54 o
   4   9   5        4.76        4.37      0.45 o
  -5  10   5        5.29        5.45      0.67 o
  -4  10   5        3.59        3.90      0.53 o
  -3  10   5        4.10        5.76      0.83 o
  -2  10   5       12.76       14.61      1.03 o
  -1  10   5       28.47       30.54      0.73 o
   0  10   5       41.01       42.26      1.27 o
   1  10   5       34.38       35.94      1.05 o
   2  10   5       11.47       11.74      0.46 o
   3  10   5        2.19        2.35      0.65 o
  -3  11   5        1.48        1.88      0.71 o
  -2  11   5        6.40        5.91      0.66 o
  -1  11   5       10.51       10.62      0.68 o
   0  11   5        7.86        8.20      0.55 o
   1  11   5        0.33        0.38      0.64 o
  -4 -10   6        5.15        6.15      0.50 o
  -3 -10   6        4.67        5.36      0.43 o
  -2 -10   6        3.79        3.94      0.56 o
  -1 -10   6       30.41       34.35      0.68 o
   0 -10   6       38.16       37.58      0.72 o
   1 -10   6       28.72       30.64      1.06 o
  -6  -9   6       13.35       12.02      0.46 o
  -5  -9   6       13.24       13.42      0.48 o
  -4  -9   6       19.17       21.60      0.57 o
  -3  -9   6       18.94       18.17      0.56 o
  -2  -9   6        9.77        9.46      0.63 o
  -1  -9   6       19.00       20.27      0.56 o
   0  -9   6       15.95       14.78      0.50 o
   1  -9   6       11.13       12.09      0.56 o
   2  -9   6        3.03        2.92      0.46 o
   3  -9   6        2.90        3.20      0.45 o
  -7  -8   6       10.29       11.08      0.44 o
  -6  -8   6        6.32        6.15      0.41 o
  -5  -8   6        2.04        2.44      0.43 o
  -4  -8   6        7.17        6.81      0.44 o
  -3  -8   6        3.42        2.98      0.47 o
  -2  -8   6       11.18       10.37      0.44 o
  -1  -8   6       13.88       13.24      0.51 o
   0  -8   6       14.11       12.81      0.53 o
   1  -8   6       24.37       25.31      0.56 o
   2  -8   6       25.07       23.67      0.46 o
   3  -8   6        4.77        4.71      0.57 o
   4  -8   6        1.57        2.21      0.37 o
  -7  -7   6       10.03        9.48      0.39 o
  -6  -7   6       11.26       11.95      0.40 o
  -5  -7   6       15.11       17.95      0.47 o
  -4  -7   6       34.43       31.48      1.32 o
  -3  -7   6       89.37       83.94      1.70 o
  -2  -7   6      115.95      120.09      1.12 o
  -1  -7   6       86.70       82.55      1.96 o
   0  -7   6       29.06       28.63      1.04 o
   1  -7   6       15.41       13.58      0.49 o
   2  -7   6       18.31       17.95      0.42 o
   3  -7   6       18.50       19.38      0.48 o
   4  -7   6       17.65       19.68      0.47 o
  -8  -6   6        9.44        8.77      0.35 o
  -7  -6   6        8.34        7.72      0.75 o
  -6  -6   6       16.98       16.15      0.43 o
  -5  -6   6       10.14        9.29      0.38 o
  -4  -6   6        0.87        1.11      0.39 o
  -3  -6   6       47.89       49.04      0.58 o
  -2  -6   6       18.50       17.97      0.50 o
  -1  -6   6       10.39        8.58      0.42 o
   0  -6   6      205.10      207.45      1.63 o
   1  -6   6       33.68       32.04      0.57 o
   2  -6   6       13.45       13.06      0.74 o
   3  -6   6       49.92       50.70      0.97 o
   4  -6   6        9.92        8.59      0.59 o
   5  -6   6        5.01        4.93      0.37 o
  -8  -5   6       12.28       11.06      0.69 o
  -7  -5   6       10.95       10.77      0.47 o
  -6  -5   6       12.74       11.43      0.51 o
  -5  -5   6        4.28        4.88      0.41 o
  -4  -5   6       10.63       10.71      0.39 o
  -3  -5   6      167.81      157.68      3.86 o
  -2  -5   6      235.05      227.18      2.61 o
  -1  -5   6      111.36      113.05      0.71 o
   0  -5   6        1.54        1.97      0.46 o
   1  -5   6      177.29      175.30      4.57 o
   2  -5   6       41.37       40.10      0.54 o
   3  -5   6       36.11       34.71      0.71 o
   4  -5   6       28.46       28.39      0.37 o
   5  -5   6       16.71       15.63      0.63 o
  -9  -4   6       17.03       16.41      0.43 o
  -8  -4   6        9.85        8.95      0.38 o
  -7  -4   6       11.99       10.92      0.54 o
  -6  -4   6       56.58       54.81      1.17 o
  -5  -4   6       70.30       67.48      1.34 o
  -4  -4   6       20.29       21.49      0.51 o
  -3  -4   6       73.71       70.12      1.86 o
  -2  -4   6       22.55       20.29      0.60 o
  -1  -4   6      100.25      105.29      1.00 o
   0  -4   6      395.54      379.25      6.83 o
   1  -4   6       96.08       92.26      1.17 o
   2  -4   6       19.97       20.37      0.71 o
   3  -4   6       60.91       62.81      1.48 o
   4  -4   6       44.68       49.15      0.60 o
   5  -4   6        9.02        9.50      0.37 o
   6  -4   6        2.62        3.42      0.41 o
  -9  -3   6        4.11        4.46      0.42 o
  -8  -3   6        2.17        3.25      0.45 o
  -7  -3   6        2.47        3.07      0.34 o
  -6  -3   6        8.78       10.28      0.41 o
  -5  -3   6        7.67        7.74      0.32 o
  -4  -3   6       35.89       36.65      0.48 o
  -3  -3   6      264.93      264.26      3.44 o
  -2  -3   6      109.18      104.39      2.40 o
  -1  -3   6      146.93      138.45      2.32 o
   0  -3   6       52.68       54.34      1.13 o
   1  -3   6      156.15      149.48      1.11 o
   2  -3   6        7.17        6.11      0.45 o
   3  -3   6       28.57       27.28      0.53 o
   4  -3   6       33.24       33.17      0.48 o
   5  -3   6       33.92       33.43      0.80 o
   6  -3   6       21.05       19.63      0.42 o
  -9  -2   6        6.61        7.39      0.46 o
  -8  -2   6       11.31       12.06      0.41 o
  -7  -2   6       41.17       42.51      0.48 o
  -6  -2   6       90.04       88.80      0.56 o
  -5  -2   6       88.46       80.43      1.78 o
  -4  -2   6        9.02        9.28      0.37 o
  -3  -2   6        7.89        8.12      0.37 o
  -2  -2   6       96.27       96.51      1.77 o
  -1  -2   6      274.85      263.31      2.66 o
   0  -2   6      328.75      319.73     10.47 o
   1  -2   6      183.09      174.73      3.05 o
   2  -2   6      114.90      112.70      0.63 o
   3  -2   6        0.77        1.54      0.29 o
   4  -2   6        5.70        4.63      0.33 o
   5  -2   6        0.28       -0.24      0.53 o
   6  -2   6        1.97        1.36      0.39 o
  -9  -1   6        1.86        1.83      0.35 o
  -8  -1   6        5.43        5.05      0.36 o
  -7  -1   6       13.27       12.65      0.74 o
  -6  -1   6      133.96      140.12      1.90 o
  -5  -1   6       83.00       81.87      1.61 o
  -4  -1   6       29.62       27.28      0.41 o
  -3  -1   6      151.08      137.40      1.40 o
  -2  -1   6      127.73      122.17      0.93 o
  -1  -1   6       44.42       44.33      0.74 o
   0  -1   6       45.04       41.72      0.43 o
   1  -1   6       57.65       59.29      0.90 o
   2  -1   6       93.99       91.05      2.02 o
   3  -1   6       10.86       12.08      0.43 o
   4  -1   6        8.17        7.71      0.34 o
   5  -1   6       77.51       75.51      1.10 o
   6  -1   6       22.84       23.17      0.58 o
  -9   0   6        4.18        4.51      0.36 o
  -8   0   6        1.01        1.56      0.36 o
  -7   0   6       70.84       70.57      1.19 o
  -6   0   6       83.74       85.23      0.79 o
  -5   0   6      146.55      129.18      3.55 o
  -4   0   6      102.52      104.28      0.83 o
  -3   0   6       25.11       29.50      1.11 o
  -2   0   6      369.96      380.05      4.88 o
  -1   0   6        8.04        8.55      0.39 o
   0   0   6      141.31      131.13      2.22 o
   1   0   6      300.59      278.40      4.02 o
   2   0   6      264.15      265.28      4.32 o
   3   0   6       10.90        9.88      0.41 o
   4   0   6       56.16       48.94      0.71 o
   5   0   6        3.68        4.79      0.38 o
   6   0   6        1.11        1.49      0.40 o
  -9   1   6        1.92        1.58      0.39 o
  -8   1   6        5.47        5.16      0.39 o
  -7   1   6       13.17       12.98      0.48 o
  -6   1   6      134.56      133.48      0.71 o
  -5   1   6       83.97       82.30      1.41 o
  -4   1   6       30.59       27.20      0.43 o
  -3   1   6      155.79      143.83      2.12 o
  -2   1   6      128.98      125.75      1.10 o
  -1   1   6       47.21       47.57      1.36 o
   0   1   6       46.29       43.95      0.45 o
   1   1   6       57.72       61.23      0.72 o
   2   1   6       93.91       95.85      0.64 o
   3   1   6       11.52       12.43      0.38 o
   4   1   6        8.50        8.27      0.43 o
   5   1   6       77.10       77.67      1.26 o
   6   1   6       22.85       23.44      0.91 o
  -9   2   6        6.69        6.88      0.41 o
  -8   2   6       11.89       12.98      0.42 o
  -7   2   6       40.54       41.60      0.52 o
  -6   2   6       88.04       84.57      2.58 o
  -5   2   6       87.23       79.45      1.28 o
  -4   2   6        9.07        9.21      0.47 o
  -3   2   6        7.61        7.44      0.37 o
  -2   2   6       95.68       96.11      0.81 o
  -1   2   6      268.32      250.60      2.55 o
   0   2   6      324.40      328.63      2.19 o
   1   2   6      179.95      171.57      1.87 o
   2   2   6      115.60      115.83      2.13 o
   3   2   6        0.51        0.69      0.31 o
   4   2   6        5.37        5.02      0.36 o
   5   2   6        0.28        0.27      0.34 o
   6   2   6        1.89        1.90      0.37 o
  -9   3   6        4.22        4.20      0.53 o
  -8   3   6        2.12        2.01      0.40 o
  -7   3   6        2.38        1.59      0.34 o
  -6   3   6        8.61       10.00      0.40 o
  -5   3   6        8.74        9.64      0.41 o
  -4   3   6       38.13       39.63      0.46 o
  -3   3   6      269.09      265.75      2.65 o
  -2   3   6      109.84      105.25      1.49 o
  -1   3   6      150.76      143.32      1.27 o
   0   3   6       53.88       54.86      0.45 o
   1   3   6      156.63      150.60      1.53 o
   2   3   6        7.80        7.16      0.36 o
   3   3   6       30.13       27.15      0.67 o
   4   3   6       33.12       33.11      0.48 o
   5   3   6       33.45       33.79      0.51 o
   6   3   6       21.04       20.09      0.56 o
  -9   4   6       17.29       17.18      0.59 o
  -8   4   6       10.08        9.53      0.46 o
  -7   4   6       11.80       11.73      0.49 o
  -6   4   6       55.23       53.67      0.98 o
  -5   4   6       68.34       66.23      0.68 o
  -4   4   6       20.53       22.21      0.43 o
  -3   4   6       72.97       70.40      0.56 o
  -2   4   6       21.35       19.62      0.49 o
  -1   4   6       97.77      101.25      0.69 o
   0   4   6      400.16      391.56      3.76 o
   1   4   6       92.68       92.56      1.27 o
   2   4   6       18.28       18.24      0.35 o
   3   4   6       62.35       62.61      0.81 o
   4   4   6       44.75       47.53      0.81 o
   5   4   6        8.98        9.42      0.38 o
   6   4   6        2.51        2.15      0.37 o
  -8   5   6       12.15       11.52      0.56 o
  -7   5   6       10.93       11.04      0.53 o
  -6   5   6       12.06       10.64      0.43 o
  -5   5   6        3.75        3.78      0.34 o
  -4   5   6       10.76       10.89      0.41 o
  -3   5   6      168.57      164.84      1.86 o
  -2   5   6      233.81      222.34      3.96 o
  -1   5   6      112.16      110.39      0.72 o
   0   5   6        1.58        1.51      0.40 o
   1   5   6      177.80      174.97      1.91 o
   2   5   6       42.05       39.34      0.57 o
   3   5   6       36.78       35.81      0.59 o
   4   5   6       27.85       28.16      0.46 o
   5   5   6       16.49       16.04      0.44 o
  -8   6   6        9.35        9.58      0.87 o
  -7   6   6        8.20        9.33      0.69 o
  -6   6   6       16.77       16.35      0.43 o
  -5   6   6        9.53        8.65      0.38 o
  -4   6   6        0.90        1.30      0.39 o
  -3   6   6       47.50       47.16      0.92 o
  -2   6   6       17.76       17.19      0.41 o
  -1   6   6       11.69        9.83      0.38 o
   0   6   6      210.34      211.43      3.56 o
   1   6   6       32.48       30.70      0.49 o
   2   6   6       12.72       12.98      0.40 o
   3   6   6       50.50       50.04      1.00 o
   4   6   6       10.21        8.12      0.48 o
   5   6   6        4.97        5.16      0.43 o
  -7   7   6       10.07        9.65      1.06 o
  -6   7   6       11.51       11.98      0.42 o
  -5   7   6       14.35       15.77      0.74 o
  -4   7   6       33.00       30.54      0.81 o
  -3   7   6       89.96       86.59      0.69 o
  -2   7   6      115.15      118.25      1.43 o
  -1   7   6       86.24       83.30      0.60 o
   0   7   6       28.91       28.50      0.83 o
   1   7   6       15.55       13.88      0.51 o
   2   7   6       18.19       17.47      0.41 o
   3   7   6       18.67       19.03      0.58 o
   4   7   6       17.15       18.39      0.48 o
  -7   8   6       10.33       10.51      0.69 o
  -6   8   6        6.24        5.83      0.64 o
  -5   8   6        2.04        2.95      0.72 o
  -4   8   6        7.34        7.09      0.43 o
  -3   8   6        3.34        2.99      0.41 o
  -2   8   6       11.62       11.62      0.44 o
  -1   8   6       14.52       14.44      0.52 o
   0   8   6       14.57       13.85      0.55 o
   1   8   6       24.39       24.39      0.50 o
   2   8   6       25.49       25.65      0.51 o
   3   8   6        4.64        4.42      0.53 o
   4   8   6        1.61        2.20      0.48 o
  -6   9   6       13.69       13.17      0.71 o
  -5   9   6       13.44       13.25      0.67 o
  -4   9   6       18.84       20.91      0.68 o
  -3   9   6       18.92       19.20      0.56 o
  -2   9   6        9.75        9.87      0.56 o
  -1   9   6       18.84       20.05      0.68 o
   0   9   6       16.05       14.67      0.83 o
   1   9   6       11.07       11.00      0.55 o
   2   9   6        2.90        2.76      0.46 o
   3   9   6        2.99        3.52      0.48 o
  -4  10   6        5.27        5.72      0.95 o
  -3  10   6        4.66        5.73      0.66 o
  -2  10   6        4.06        3.86      0.65 o
  -1  10   6       30.37       30.14      1.59 o
   0  10   6       37.64       34.76      1.26 o
   1  10   6       28.50       29.57      0.57 o
  -5  -9   7        1.92        2.99      0.54 o
  -4  -9   7       11.95       11.16      0.70 o
  -3  -9   7       14.21       15.29      0.56 o
  -2  -9   7        8.63        8.22      0.53 o
  -1  -9   7       21.19       21.55      0.65 o
   0  -9   7        5.38        5.74      0.55 o
   1  -9   7        0.30        0.27      0.52 o
  -6  -8   7        8.03        8.72      0.85 o
  -5  -8   7        4.26        4.10      0.45 o
  -4  -8   7        1.50        1.54      0.49 o
  -3  -8   7        3.68        4.51      0.50 o
  -2  -8   7        3.45        3.16      0.49 o
  -1  -8   7       34.74       31.48      1.43 o
   0  -8   7       36.18       35.22      0.53 o
   1  -8   7       15.39       16.52      0.94 o
   2  -8   7       15.44       17.08      0.46 o
  -7  -7   7        2.84        3.22      0.40 o
  -6  -7   7        4.77        5.28      0.41 o
  -5  -7   7       23.48       23.00      0.49 o
  -4  -7   7       37.27       36.81      0.81 o
  -3  -7   7       11.17       10.83      0.66 o
  -2  -7   7       42.33       43.25      0.58 o
  -1  -7   7       99.92      101.92      1.38 o
   0  -7   7        9.65        9.62      0.64 o
   1  -7   7        7.26        5.76      0.59 o
   2  -7   7       18.21       18.28      1.34 o
   3  -7   7        8.29        8.30      0.35 o
  -7  -6   7        2.32        3.07      0.59 o
  -6  -6   7        2.30        2.60      0.38 o
  -5  -6   7        8.22        6.38      0.40 o
  -4  -6   7        7.02        6.89      0.42 o
  -3  -6   7        1.29        1.41      0.45 o
  -2  -6   7        8.26        8.24      0.48 o
  -1  -6   7      104.49      104.65      2.28 o
   0  -6   7       49.91       51.26      1.23 o
   1  -6   7       17.75       17.77      0.46 o
   2  -6   7       30.02       31.99      0.56 o
   3  -6   7       18.83       20.69      0.64 o
   4  -6   7        4.91        5.26      0.55 o
  -8  -5   7        4.75        4.61      0.42 o
  -7  -5   7        4.97        5.09      0.44 o
  -6  -5   7       10.62       10.86      0.47 o
  -5  -5   7       36.35       35.74      0.73 o
  -4  -5   7       37.63       38.42      0.82 o
  -3  -5   7       46.20       48.20      0.54 o
  -2  -5   7      128.36      122.62      3.51 o
  -1  -5   7       51.81       50.75      1.66 o
   0  -5   7        8.43        7.67      0.46 o
   1  -5   7       40.11       39.25      0.55 o
   2  -5   7        6.09        5.21      0.45 o
   3  -5   7       21.16       20.26      0.57 o
   4  -5   7       12.76       13.50      0.57 o
  -8  -4   7        2.31        3.15      0.45 o
  -7  -4   7        3.78        4.13      0.38 o
  -6  -4   7        6.37        5.71      0.38 o
  -5  -4   7       51.20       48.87      0.58 o
  -4  -4   7       14.71       14.20      0.37 o
  -3  -4   7       24.26       24.50      0.44 o
  -2  -4   7       85.66       80.44      1.56 o
  -1  -4   7      140.85      148.95      3.42 o
   0  -4   7        5.08        4.47      0.45 o
   1  -4   7       52.29       49.38      0.99 o
   2  -4   7       84.10       83.87      2.71 o
   3  -4   7       35.27       35.24      0.45 o
   4  -4   7       14.58       16.23      0.47 o
   5  -4   7        3.83        4.37      0.36 o
  -9  -3   7        3.55        4.78      0.48 o
  -8  -3   7       17.59       16.17      0.45 o
  -7  -3   7        6.25        6.77      0.39 o
  -6  -3   7       20.35       21.47      0.59 o
  -5  -3   7        7.92        8.74      0.41 o
  -4  -3   7       37.65       35.00      0.52 o
  -3  -3   7      209.14      206.83      4.21 o
  -2  -3   7      229.97      227.93      2.42 o
  -1  -3   7       61.07       62.57      1.89 o
   0  -3   7       42.16       43.07      0.94 o
   1  -3   7       23.13       21.68      0.45 o
   2  -3   7       10.91       10.65      0.42 o
   3  -3   7       19.67       20.03      0.42 o
   4  -3   7       33.36       33.22      0.45 o
   5  -3   7       27.23       29.09      0.50 o
  -9  -2   7        4.11        4.12      0.43 o
  -8  -2   7       11.54       11.41      0.38 o
  -7  -2   7        4.97        4.62      0.32 o
  -6  -2   7       22.79       22.59      0.51 o
  -5  -2   7      112.77      106.40      1.88 o
  -4  -2   7       38.98       38.66      0.51 o
  -3  -2   7       49.35       50.81      0.48 o
  -2  -2   7      179.27      181.61      5.18 o
  -1  -2   7       91.69       88.86      0.56 o
   0  -2   7        4.46        4.55      0.36 o
   1  -2   7       97.11       95.96      1.23 o
   2  -2   7       65.73       65.45      0.47 o
   3  -2   7       43.46       43.12      0.89 o
   4  -2   7       11.42       12.05      0.49 o
   5  -2   7        4.03        5.29      0.44 o
  -9  -1   7        2.67        2.27      0.36 o
  -8  -1   7        5.31        4.64      0.36 o
  -7  -1   7        5.17        5.53      0.41 o
  -6  -1   7        4.54        4.62      0.35 o
  -5  -1   7       39.83       43.13      0.56 o
  -4  -1   7      140.08      141.39      2.63 o
  -3  -1   7      125.85      123.45      2.21 o
  -2  -1   7      256.89      239.53      4.08 o
  -1  -1   7       97.61       94.60      0.66 o
   0  -1   7       59.43       59.37      1.76 o
   1  -1   7       46.67       41.11      1.52 o
   2  -1   7       25.91       22.71      0.44 o
   3  -1   7        2.71        2.66      0.40 o
   4  -1   7        6.42        7.60      0.38 o
   5  -1   7       35.52       37.60      0.59 o
  -9   0   7        6.17        6.93      0.47 o
  -8   0   7       16.06       15.76      0.47 o
  -7   0   7        8.69        8.92      0.41 o
  -6   0   7       29.24       28.10      1.04 o
  -5   0   7       80.72       75.13      0.66 o
  -4   0   7       65.35       59.56      1.02 o
  -3   0   7        2.82        3.15      0.34 o
  -2   0   7       73.87       71.04      0.77 o
  -1   0   7       18.99       18.12      0.58 o
   0   0   7        2.46        2.85      0.37 o
   1   0   7       44.38       40.75      0.47 o
   2   0   7        3.23        4.84      0.52 o
   3   0   7       55.08       57.43      1.22 o
   4   0   7        4.48        4.77      0.33 o
   5   0   7        0.39        0.55      0.35 o
  -9   1   7        2.63        2.36      0.37 o
  -8   1   7        5.21        5.05      0.35 o
  -7   1   7        5.16        5.90      0.34 o
  -6   1   7        4.50        5.10      0.33 o
  -5   1   7       39.95       44.11      0.59 o
  -4   1   7      140.93      139.32      1.54 o
  -3   1   7      124.24      123.82      1.55 o
  -2   1   7      257.17      245.55      1.57 o
  -1   1   7      100.47       97.90      0.56 o
   0   1   7       60.80       61.72      0.99 o
   1   1   7       46.71       39.97      0.41 o
   2   1   7       26.33       24.01      0.74 o
   3   1   7        3.10        2.96      0.32 o
   4   1   7        6.37        6.13      0.30 o
   5   1   7       35.43       38.49      0.53 o
  -9   2   7        4.12        4.23      0.39 o
  -8   2   7       11.92       12.35      0.42 o
  -7   2   7        5.53        5.77      0.61 o
  -6   2   7       22.45       21.76      1.44 o
  -5   2   7      112.25      104.81      1.81 o
  -4   2   7       38.37       38.53      0.73 o
  -3   2   7       49.14       50.62      0.49 o
  -2   2   7      176.79      178.15      3.83 o
  -1   2   7       94.12       92.98      1.66 o
   0   2   7        3.44        3.91      0.36 o
   1   2   7       94.06       89.34      0.87 o
   2   2   7       63.79       66.17      1.22 o
   3   2   7       42.72       43.52      0.93 o
   4   2   7       11.38       11.19      0.35 o
   5   2   7        4.01        6.02      0.45 o
  -9   3   7        3.54        3.72      0.43 o
  -8   3   7       17.46       17.30      0.44 o
  -7   3   7        6.35        7.26      0.42 o
  -6   3   7       19.96       20.37      0.40 o
  -5   3   7        7.16        8.18      0.38 o
  -4   3   7       38.53       35.21      0.45 o
  -3   3   7      205.99      200.22      0.99 o
  -2   3   7      231.41      229.84      3.08 o
  -1   3   7       63.82       66.01      0.85 o
   0   3   7       43.22       44.47      0.54 o
   1   3   7       23.11       20.78      0.61 o
   2   3   7       11.51       11.45      0.43 o
   3   3   7       20.53       21.28      0.42 o
   4   3   7       33.17       32.09      0.97 o
   5   3   7       27.39       27.36      0.45 o
  -8   4   7        2.22        2.73      0.39 o
  -7   4   7        4.33        4.33      0.39 o
  -6   4   7        6.67        6.79      0.43 o
  -5   4   7       51.11       49.08      0.53 o
  -4   4   7       14.42       13.23      0.36 o
  -3   4   7       24.21       25.90      0.49 o
  -2   4   7       85.01       83.06      1.07 o
  -1   4   7      143.39      155.04      1.91 o
   0   4   7        5.12        4.72      0.35 o
   1   4   7       51.34       48.73      0.46 o
   2   4   7       83.46       83.18      0.81 o
   3   4   7       35.38       35.67      1.04 o
   4   4   7       14.53       15.07      0.70 o
   5   4   7        3.79        3.85      0.38 o
  -8   5   7        4.74        5.27      0.43 o
  -7   5   7        5.06        5.45      0.41 o
  -6   5   7       10.34        9.81      0.37 o
  -5   5   7       35.04       33.17      1.13 o
  -4   5   7       37.01       36.18      0.63 o
  -3   5   7       44.51       46.43      0.68 o
  -2   5   7      129.25      132.24      0.74 o
  -1   5   7       50.34       48.53      1.23 o
   0   5   7        8.19        7.66      0.40 o
   1   5   7       39.97       38.77      0.45 o
   2   5   7        6.05        5.77      0.40 o
   3   5   7       21.47       20.12      0.50 o
   4   5   7       12.72       13.63      0.41 o
  -7   6   7        2.34        3.87      0.52 o
  -6   6   7        2.12        2.03      0.48 o
  -5   6   7        8.58        7.96      0.46 o
  -4   6   7        7.09        7.23      0.42 o
  -3   6   7        1.33        1.51      0.39 o
  -2   6   7        8.78        8.28      0.42 o
  -1   6   7      106.76      104.09      0.65 o
   0   6   7       49.90       51.23      0.84 o
   1   6   7       18.55       18.00      0.45 o
   2   6   7       30.64       31.99      0.55 o
   3   6   7       19.04       21.14      0.87 o
   4   6   7        5.04        5.22      0.47 o
  -7   7   7        2.81        3.04      0.41 o
  -6   7   7        4.63        4.85      0.62 o
  -5   7   7       23.02       23.60      0.55 o
  -4   7   7       37.37       35.65      0.77 o
  -3   7   7       10.77        9.83      0.39 o
  -2   7   7       41.60       41.68      0.93 o
  -1   7   7       98.59       98.85      1.62 o
   0   7   7        9.64        9.30      0.39 o
   1   7   7        7.24        6.99      0.44 o
   2   7   7       18.00       18.64      0.50 o
   3   7   7        7.91        8.45      0.64 o
  -6   8   7        7.77        7.75      0.63 o
  -5   8   7        4.40        4.79      0.45 o
  -4   8   7        1.58        2.03      0.43 o
  -3   8   7        3.68        4.29      0.43 o
  -2   8   7        3.52        4.31      0.41 o
  -1   8   7       35.43       33.22      0.90 o
   0   8   7       36.53       35.89      0.60 o
   1   8   7       16.23       19.87      0.56 o
   2   8   7       15.12       16.52      0.62 o
  -5   9   7        1.89        2.51      0.55 o
  -4   9   7       12.47       13.15      0.56 o
  -3   9   7       14.39       14.94      0.62 o
  -2   9   7        8.53        8.38      0.72 o
  -1   9   7       20.98       19.60      0.89 o
   0   9   7        5.43        6.20      0.54 o
   1   9   7        0.31        0.44      0.45 o
  -5  -8   8        6.13        6.48      0.67 o
  -4  -8   8        4.57        4.59      0.52 o
  -3  -8   8       18.15       16.58      0.81 o
  -2  -8   8        5.55        7.36      0.63 o
  -1  -8   8       18.16       18.05      0.46 o
   0  -8   8        4.18        4.49      0.51 o
   1  -8   8        3.38        4.02      0.55 o
  -6  -7   8        5.75        6.00      0.48 o
  -5  -7   8       17.68       18.35      0.56 o
  -4  -7   8       13.54       13.41      0.47 o
  -3  -7   8       46.85       45.16      1.53 o
  -2  -7   8       55.15       55.34      0.83 o
  -1  -7   8        1.21        2.21      0.42 o
   0  -7   8        9.63        9.94      0.38 o
   1  -7   8        1.95        2.23      0.39 o
   2  -7   8       10.20        9.74      0.48 o
  -7  -6   8        6.38        6.56      0.64 o
  -6  -6   8       10.68       11.27      0.48 o
  -5  -6   8        2.91        2.53      0.40 o
  -4  -6   8        6.02        5.65      0.55 o
  -3  -6   8       12.27       13.10      0.63 o
  -2  -6   8       14.18       15.42      0.48 o
  -1  -6   8       14.89       15.43      0.46 o
   0  -6   8        9.06        9.65      0.44 o
   1  -6   8       18.11       17.49      0.75 o
   2  -6   8       23.85       23.97      0.47 o
   3  -6   8       38.40       38.83      1.10 o
  -7  -5   8        2.81        2.35      0.45 o
  -6  -5   8        1.68        2.64      0.45 o
  -5  -5   8       56.71       59.55      1.29 o
  -4  -5   8       42.91       40.92      1.05 o
  -3  -5   8       36.61       35.63      0.44 o
  -2  -5   8       45.53       45.29      1.06 o
  -1  -5   8       22.75       20.42      0.46 o
   0  -5   8       20.01       20.94      0.52 o
   1  -5   8        0.96        1.01      0.47 o
   2  -5   8       16.67       14.93      0.47 o
   3  -5   8       16.88       16.84      0.45 o
  -8  -4   8        9.55        9.32      0.46 o
  -7  -4   8        3.89        4.03      0.36 o
  -6  -4   8        7.67        7.11      0.39 o
  -5  -4   8       38.36       37.54      0.65 o
  -4  -4   8        4.16        3.93      0.39 o
  -3  -4   8       23.72       23.50      0.42 o
  -2  -4   8       61.41       58.04      1.04 o
  -1  -4   8       51.29       49.17      0.51 o
   0  -4   8       23.99       25.50      0.47 o
   1  -4   8       53.27       56.69      0.95 o
   2  -4   8       60.28       66.34      0.64 o
   3  -4   8       53.35       58.52      0.98 o
   4  -4   8        9.27       10.65      0.44 o
  -8  -3   8        2.63        3.32      0.44 o
  -7  -3   8       12.72       12.67      0.46 o
  -6  -3   8        8.80        8.84      0.40 o
  -5  -3   8       56.36       56.94      1.86 o
  -4  -3   8       46.77       47.34      0.49 o
  -3  -3   8       86.25       89.04      1.73 o
  -2  -3   8        1.06        1.40      0.36 o
  -1  -3   8       81.07       77.35      1.88 o
   0  -3   8       28.57       28.98      1.02 o
   1  -3   8        1.92        1.32      0.35 o
   2  -3   8        6.72        6.25      0.35 o
   3  -3   8        7.49        8.00      0.43 o
   4  -3   8       21.94       20.67      0.57 o
  -8  -2   8        9.11        9.34      0.47 o
  -7  -2   8        3.82        4.13      0.33 o
  -6  -2   8       25.04       22.53      0.44 o
  -5  -2   8       92.29       87.47      1.78 o
  -4  -2   8       62.15       59.30      0.93 o
  -3  -2   8       95.41       94.49      1.70 o
  -2  -2   8      124.45      123.56      0.80 o
  -1  -2   8       90.01       83.35      1.18 o
   0  -2   8       71.28       72.43      2.21 o
   1  -2   8       22.09       23.50      0.88 o
   2  -2   8       36.22       36.72      0.47 o
   3  -2   8       18.78       21.23      0.46 o
   4  -2   8        1.41        1.51      0.33 o
  -8  -1   8        0.01       -0.12      0.36 o
  -7  -1   8        0.72        0.31      0.42 o
  -6  -1   8        5.22        5.57      0.34 o
  -5  -1   8        9.66        8.81      0.50 o
  -4  -1   8       44.02       44.92      0.48 o
  -3  -1   8      155.85      151.37      2.40 o
  -2  -1   8       25.95       24.01      0.38 o
  -1  -1   8       54.29       54.10      0.51 o
   0  -1   8        1.74        1.90      0.40 o
   1  -1   8        8.55        9.03      0.59 o
   2  -1   8        3.77        3.22      0.35 o
   3  -1   8        2.03        2.87      0.36 o
   4  -1   8       19.28       19.85      0.61 o
  -8   0   8        1.56        2.58      0.36 o
  -7   0   8        8.31        9.86      0.37 o
  -6   0   8       62.11       56.27      0.79 o
  -5   0   8       85.42       84.52      1.79 o
  -4   0   8      158.67      155.45      1.92 o
  -3   0   8        7.12        6.22      0.40 o
  -2   0   8       78.21       77.65      0.94 o
  -1   0   8       98.43       91.94      1.64 o
   0   0   8      101.66      102.95      1.82 o
   1   0   8        3.24        5.17      0.37 o
   2   0   8        3.96        4.73      0.37 o
   3   0   8       10.34       10.21      0.37 o
   4   0   8        0.84        1.48      0.40 o
  -8   1   8        0.02        0.34      0.33 o
  -7   1   8        0.74        0.71      0.42 o
  -6   1   8        5.51        5.39      0.38 o
  -5   1   8        9.71        9.13      0.39 o
  -4   1   8       43.95       44.87      0.89 o
  -3   1   8      159.25      157.68      2.77 o
  -2   1   8       26.87       24.59      0.56 o
  -1   1   8       53.13       52.09      0.58 o
   0   1   8        1.54        1.84      0.35 o
   1   1   8        8.54        8.91      0.37 o
   2   1   8        3.77        2.90      0.32 o
   3   1   8        2.28        2.45      0.37 o
   4   1   8       19.44       19.48      0.48 o
  -8   2   8        8.85       10.62      0.47 o
  -7   2   8        3.59        4.24      0.39 o
  -6   2   8       24.87       21.92      0.62 o
  -5   2   8       91.13       87.20      1.51 o
  -4   2   8       62.06       59.25      0.63 o
  -3   2   8       95.23       94.21      2.28 o
  -2   2   8      123.10      121.68      2.18 o
  -1   2   8       89.14       86.13      1.38 o
   0   2   8       69.81       72.51      0.70 o
   1   2   8       21.34       23.77      0.42 o
   2   2   8       35.88       35.15      0.66 o
   3   2   8       18.75       19.86      0.40 o
   4   2   8        1.37        2.16      0.39 o
  -8   3   8        2.69        3.13      0.46 o
  -7   3   8       12.78       12.46      0.41 o
  -6   3   8        9.12        9.37      0.40 o
  -5   3   8       57.07       59.01      0.50 o
  -4   3   8       47.28       49.24      0.91 o
  -3   3   8       89.46       90.34      1.97 o
  -2   3   8        1.32        0.51      0.36 o
  -1   3   8       79.40       73.24      0.77 o
   0   3   8       28.22       28.81      0.41 o
   1   3   8        1.94        1.57      0.36 o
   2   3   8        7.01        6.27      0.38 o
   3   3   8        7.87        7.60      0.40 o
   4   3   8       22.01       21.30      0.46 o
  -8   4   8        9.36        9.27      0.49 o
  -7   4   8        3.63        3.88      0.35 o
  -6   4   8        7.65        6.32      0.37 o
  -5   4   8       37.22       36.36      1.11 o
  -4   4   8        4.11        4.04      0.40 o
  -3   4   8       23.60       23.92      0.46 o
  -2   4   8       60.86       60.92      0.88 o
  -1   4   8       49.50       47.58      0.44 o
   0   4   8       23.52       25.62      0.42 o
   1   4   8       53.76       55.70      0.71 o
   2   4   8       60.46       63.01      0.94 o
   3   4   8       54.15       56.31      0.51 o
   4   4   8        9.27        9.86      0.50 o
  -7   5   8        2.80        2.86      0.46 o
  -6   5   8        1.65        2.16      0.40 o
  -5   5   8       57.60       60.62      0.86 o
  -4   5   8       43.55       41.05      0.96 o
  -3   5   8       36.68       38.02      0.93 o
  -2   5   8       43.74       43.14      0.46 o
  -1   5   8       22.17       21.11      0.53 o
   0   5   8       20.20       21.27      0.41 o
   1   5   8        0.95        1.04      0.36 o
   2   5   8       16.96       15.11      0.42 o
   3   5   8       16.97       15.34      0.46 o
  -7   6   8        6.39        7.30      0.55 o
  -6   6   8       10.96       10.31      0.48 o
  -5   6   8        2.60        3.55      0.53 o
  -4   6   8        5.84        6.51      0.62 o
  -3   6   8       12.35       12.96      0.45 o
  -2   6   8       14.13       16.27      0.52 o
  -1   6   8       14.20       14.71      0.50 o
   0   6   8        9.47       10.62      0.45 o
   1   6   8       18.72       16.50      0.42 o
   2   6   8       24.46       25.50      0.46 o
   3   6   8       38.96       38.22      0.54 o
  -6   7   8        5.64        6.27      0.55 o
  -5   7   8       17.65       18.43      0.50 o
  -4   7   8       13.59       14.49      0.47 o
  -3   7   8       47.19       46.01      0.94 o
  -2   7   8       54.05       55.98      1.06 o
  -1   7   8        1.29        2.31      0.38 o
   0   7   8        9.76       10.88      0.41 o
   1   7   8        1.92        1.93      0.43 o
   2   7   8       10.08        9.67      0.41 o
  -5   8   8        6.29        7.42      0.54 o
  -4   8   8        4.57        4.70      0.53 o
  -3   8   8       18.20       17.92      0.51 o
  -2   8   8        5.73        6.86      0.52 o
  -1   8   8       18.15       18.66      0.50 o
   0   8   8        4.16        3.61      0.53 o
   1   8   8        3.03        3.69      0.53 o
  -4  -7   9       49.46       50.99      1.55 o
  -3  -7   9       40.83       40.72      0.64 o
  -2  -7   9        4.17        4.49      0.46 o
  -1  -7   9        3.44        3.30      0.42 o
   0  -7   9       15.85       15.32      0.68 o
  -5  -6   9        0.50        0.49      0.41 o
  -4  -6   9        7.42        6.87      0.46 o
  -3  -6   9        2.17        2.71      0.50 o
  -2  -6   9        0.66        0.92      0.43 o
  -1  -6   9        8.45        8.69      0.46 o
   0  -6   9       15.18       15.78      0.53 o
   1  -6   9       13.13       12.37      0.45 o
  -6  -5   9        1.58        1.98      0.39 o
  -5  -5   9       13.35       14.58      0.48 o
  -4  -5   9       57.71       60.07      0.60 o
  -3  -5   9       46.68       48.79      1.26 o
  -2  -5   9       22.09       22.98      0.49 o
  -1  -5   9       21.06       21.95      0.49 o
   0  -5   9       19.05       20.89      0.49 o
   1  -5   9       14.35       15.58      0.78 o
   2  -5   9        9.82       10.31      0.56 o
  -7  -4   9       27.96       26.65      1.23 o
  -6  -4   9        2.80        2.68      0.40 o
  -5  -4   9        4.81        4.91      0.57 o
  -4  -4   9       15.14       15.47      0.40 o
  -3  -4   9        8.59        7.80      0.45 o
  -2  -4   9        0.42        0.52      0.42 o
  -1  -4   9       29.21       26.77      1.13 o
   0  -4   9       27.74       26.06      0.70 o
   1  -4   9       32.15       30.98      1.12 o
   2  -4   9       34.59       37.81      1.12 o
  -7  -3   9        1.41        1.43      0.40 o
  -6  -3   9        1.10        1.51      0.43 o
  -5  -3   9       25.67       25.65      0.58 o
  -4  -3   9       45.67       45.33      0.92 o
  -3  -3   9       40.04       40.48      0.73 o
  -2  -3   9       43.47       45.07      0.95 o
  -1  -3   9       18.64       19.21      0.51 o
   0  -3   9       20.65       20.72      0.54 o
   1  -3   9        3.07        3.32      0.44 o
   2  -3   9        7.43        6.69      0.37 o
   3  -3   9       27.47       29.24      0.57 o
  -7  -2   9       10.27       10.65      0.47 o
  -6  -2   9        9.75        9.38      0.41 o
  -5  -2   9       40.53       39.38      0.94 o
  -4  -2   9        6.00        5.44      0.38 o
  -3  -2   9       27.35       29.28      0.92 o
  -2  -2   9        3.63        4.31      0.42 o
  -1  -2   9       70.92       65.35      0.80 o
   0  -2   9       54.06       55.70      0.60 o
   1  -2   9       42.14       41.42      0.85 o
   2  -2   9       35.31       36.84      0.69 o
   3  -2   9        3.18        2.98      0.41 o
  -8  -1   9        0.75        1.13      0.41 o
  -7  -1   9        0.26        0.81      0.43 o
  -6  -1   9        0.12        0.32      0.38 o
  -5  -1   9       50.90       49.34      0.73 o
  -4  -1   9       66.11       66.34      0.78 o
  -3  -1   9       13.25       12.79      0.50 o
  -2  -1   9       46.09       46.62      0.82 o
  -1  -1   9        7.37        7.15      0.34 o
   0  -1   9        6.38        6.99      0.38 o
   1  -1   9        2.54        3.02      0.38 o
   2  -1   9        2.97        2.80      0.35 o
   3  -1   9        8.98        7.96      0.38 o
  -8   0   9        3.82        3.92      0.35 o
  -7   0   9        2.66        2.08      0.36 o
  -6   0   9       28.39       29.35      1.00 o
  -5   0   9      136.42      137.75      2.10 o
  -4   0   9       23.21       21.26      0.50 o
  -3   0   9        2.11        1.93      0.36 o
  -2   0   9       19.66       20.30      0.71 o
  -1   0   9       11.04       11.47      0.38 o
   0   0   9       19.49       23.10      0.75 o
   1   0   9       30.72       31.12      0.75 o
   2   0   9       18.84       17.74      0.42 o
   3   0   9        0.72        0.84      0.41 o
  -8   1   9        0.78        0.61      0.34 o
  -7   1   9        0.25        0.25      0.38 o
  -6   1   9        0.16        0.45      0.38 o
  -5   1   9       50.73       48.29      0.51 o
  -4   1   9       66.43       65.58      1.03 o
  -3   1   9       14.09       14.45      0.58 o
  -2   1   9       45.71       46.41      0.48 o
  -1   1   9        7.64        8.32      0.35 o
   0   1   9        6.73        7.61      0.38 o
   1   1   9        2.52        2.95      0.38 o
   2   1   9        3.09        2.91      0.39 o
   3   1   9        9.22        8.49      0.39 o
  -7   2   9       10.52       11.07      0.48 o
  -6   2   9        9.86        9.74      0.46 o
  -5   2   9       41.03       40.74      0.53 o
  -4   2   9        5.66        5.43      0.42 o
  -3   2   9       27.33       27.39      0.60 o
  -2   2   9        3.57        3.74      0.43 o
  -1   2   9       69.22       64.41      1.55 o
   0   2   9       52.28       54.18      0.81 o
   1   2   9       40.96       43.41      0.56 o
   2   2   9       34.99       34.77      0.61 o
   3   2   9        2.92        3.16      0.41 o
  -7   3   9        1.43        1.47      0.41 o
  -6   3   9        1.06        1.93      0.43 o
  -5   3   9       25.23       25.66      0.53 o
  -4   3   9       46.06       46.89      1.00 o
  -3   3   9       40.49       43.37      0.67 o
  -2   3   9       42.95       45.56      0.58 o
  -1   3   9       18.96       19.96      0.37 o
   0   3   9       21.11       21.57      0.39 o
   1   3   9        3.09        3.74      0.38 o
   2   3   9        7.62        7.49      0.41 o
   3   3   9       27.98       28.40      0.59 o
  -7   4   9       28.66       26.85      0.79 o
  -6   4   9        3.11        3.13      0.47 o
  -5   4   9        4.40        4.84      0.46 o
  -4   4   9       14.68       14.78      0.45 o
  -3   4   9        8.62        8.52      0.45 o
  -2   4   9        0.44        0.11      0.35 o
  -1   4   9       28.54       26.91      0.54 o
   0   4   9       27.71       26.46      0.83 o
   1   4   9       31.61       32.62      0.50 o
   2   4   9       34.59       38.05      1.26 o
  -6   5   9        1.60        1.90      0.38 o
  -5   5   9       13.09       13.62      0.79 o
  -4   5   9       57.30       62.58      0.66 o
  -3   5   9       45.91       48.08      2.13 o
  -2   5   9       21.85       22.57      0.50 o
  -1   5   9       21.05       23.39      0.88 o
   0   5   9       19.29       21.38      0.72 o
   1   5   9       14.41       16.25      0.55 o
   2   5   9        9.91       10.43      0.52 o
  -5   6   9        0.38       -0.08      0.52 o
  -4   6   9        7.16        7.90      0.53 o
  -3   6   9        2.16        3.37      0.50 o
  -2   6   9        0.73        1.07      0.42 o
  -1   6   9        9.12       10.41      0.51 o
   0   6   9       15.85       16.68      0.60 o
   1   6   9       13.38       11.98      0.55 o
  -4   7   9       49.26       49.73      1.23 o
  -3   7   9       39.95       40.86      0.67 o
  -2   7   9        3.65        3.90      0.53 o
  -1   7   9        3.30        3.48      0.46 o
   0   7   9       16.00       15.22      0.74 o
  -4  -5  10       24.06       26.47      0.99 o
  -3  -5  10       19.61       20.32      0.47 o
  -2  -5  10       17.10       17.93      0.56 o
  -1  -5  10       18.30       19.34      0.76 o
  -5  -4  10        4.59        4.56      0.42 o
  -4  -4  10        0.66        0.14      0.43 o
  -3  -4  10        3.74        4.16      0.45 o
  -2  -4  10        5.99        5.79      0.45 o
  -1  -4  10       14.10       14.67      0.41 o
   0  -4  10       27.66       29.14      1.93 o
  -6  -3  10        4.22        4.60      0.44 o
  -5  -3  10        6.50        6.07      0.43 o
  -4  -3  10       13.19       14.41      0.58 o
  -3  -3  10       42.16       40.21      1.10 o
  -2  -3  10       29.22       30.16      0.57 o
  -1  -3  10       24.70       27.62      0.56 o
   0  -3  10       16.77       18.50      0.55 o
   1  -3  10        0.62        0.85      0.64 o
  -6  -2  10       14.87       13.55      0.47 o
  -5  -2  10        1.54        1.54      0.37 o
  -4  -2  10        9.92       10.43      0.50 o
  -3  -2  10        1.32        0.40      0.32 o
  -2  -2  10       19.84       18.14      0.41 o
  -1  -2  10       12.02       11.75      0.67 o
   0  -2  10       36.52       35.75      0.65 o
   1  -2  10       50.43       53.96      1.19 o
  -6  -1  10        8.08        8.38      0.48 o
  -5  -1  10       12.35       12.05      0.46 o
  -4  -1  10        4.02        4.09      0.36 o
  -3  -1  10       17.53       17.11      0.51 o
  -2  -1  10       31.43       30.83      0.81 o
  -1  -1  10       18.57       18.25      0.90 o
   0  -1  10        4.00        3.63      0.50 o
   1  -1  10        1.60        1.62      0.40 o
  -6   0  10       28.10       26.43      0.49 o
  -5   0  10        0.53        0.63      0.48 o
  -4   0  10       14.52       13.23      0.45 o
  -3   0  10       10.34        9.26      0.44 o
  -2   0  10        0.00        0.47      0.38 o
  -1   0  10        2.49        2.11      0.38 o
   0   0  10       36.74       37.36      0.91 o
   1   0  10       55.20       56.34      1.21 o
   2   0  10       20.26       23.43      0.42 o
  -6   1  10        8.17        7.64      0.44 o
  -5   1  10       12.75       12.73      0.42 o
  -4   1  10        4.30        4.64      0.33 o
  -3   1  10       17.23       16.53      0.40 o
  -2   1  10       31.03       30.38      0.48 o
  -1   1  10       18.43       18.29      0.40 o
   0   1  10        4.07        3.94      0.45 o
   1   1  10        1.59        1.88      0.40 o
  -6   2  10       14.96       13.07      0.48 o
  -5   2  10        1.42        2.19      0.39 o
  -4   2  10        9.61        9.52      0.44 o
  -3   2  10        1.34        1.28      0.35 o
  -2   2  10       19.33       18.91      0.50 o
  -1   2  10       11.57       10.71      0.38 o
   0   2  10       36.05       37.95      0.61 o
   1   2  10       50.23       52.88      0.54 o
  -6   3  10        4.35        4.23      0.44 o
  -5   3  10        6.98        7.57      0.44 o
  -4   3  10       13.89       14.83      0.52 o
  -3   3  10       41.70       42.32      1.48 o
  -2   3  10       28.72       29.17      0.96 o
  -1   3  10       24.39       26.83      0.46 o
   0   3  10       16.82       18.28      0.61 o
   1   3  10        0.62        1.20      0.42 o
  -5   4  10        4.50        4.17      0.39 o
  -4   4  10        0.57        1.15      0.48 o
  -3   4  10        3.72        3.92      0.38 o
  -2   4  10        5.79        5.49      0.41 o
  -1   4  10       13.63       15.66      0.45 o
   0   4  10       27.67       28.15      0.48 o
  -4   5  10       24.60       26.93      0.60 o
  -3   5  10       19.76       20.33      0.60 o
  -2   5  10       16.80       16.26      0.46 o
  -1   5  10       17.97       16.70      0.61 o
  -3  -2  11        0.75        0.87      0.46 o
  -2  -2  11        1.70        1.80      0.46 o
  -4  -1  11        0.43        0.85      0.41 o
  -3  -1  11        3.76        3.57      0.41 o
  -2  -1  11       30.75       31.76      0.72 o
  -1  -1  11       39.08       40.28      0.54 o
  -4   0  11       21.01       19.51      0.43 o
  -3   0  11        1.88        1.84      0.41 o
  -2   0  11        0.94        1.50      0.40 o
  -1   0  11        7.50        6.52      0.49 o
  -4   1  11        0.32        0.57      0.41 o
  -3   1  11        3.97        3.16      0.38 o
  -2   1  11       30.69       30.62      1.12 o
  -1   1  11       39.06       39.61      0.62 o
  -3   2  11        0.76        0.63      0.49 o
  -2   2  11        1.59        1.49      0.35 o
 
